# Supplementary material for: Systematics of the Rhinella margaritifera complex (Anura, Bufonidae) from western Ecuador and Panama with insights in the biogeography of Rhinella alata
Source: Zookeys. 2015 Apr 30;(501):109–45. doi: 10.3897/zookeys.501.8604 (PMC4432321; doi:10.3897/zookeys.501.8604)
Supplement: XML Treatment for Rhinella alata [file zookeys.501.8604-treatment1.xml]

<!DOCTYPE tp:taxon-treatment
  PUBLIC "-//TaxonX//DTD Taxonomic Treatment Publishing DTD v0 20100105//EN" "tax-treatment-NSO.dtd">
<tp:taxon-treatment xmlns:tp="http://www.plazi.org/taxpub"><tp:treatment-meta><kwd-group><label>Taxon classification</label><kwd><named-content content-type="kingdom">Animalia</named-content></kwd><kwd><named-content content-type="order">Anura</named-content></kwd><kwd><named-content content-type="family">Bufonidae</named-content></kwd></kwd-group><mixed-citation publication-type="journal"><person-group><name><surname>dos Santos</surname><given-names>Sueny P.</given-names></name><name><surname>Ibáñez</surname><given-names>Roberto</given-names></name><name><surname>Ron</surname><given-names>Santiago R.</given-names></name></person-group><article-title>Systematics of the <italic><tp:taxon-name><tp:taxon-name-part taxon-name-part-type="genus">Rhinella</tp:taxon-name-part> <tp:taxon-name-part taxon-name-part-type="species">margaritifera</tp:taxon-name-part></tp:taxon-name></italic> complex (<tp:taxon-name><tp:taxon-name-part taxon-name-part-type="order">Anura</tp:taxon-name-part></tp:taxon-name>, <tp:taxon-name><tp:taxon-name-part taxon-name-part-type="family">Bufonidae</tp:taxon-name-part></tp:taxon-name>) from western Ecuador and Panama with insights in the biogeography of <italic><tp:taxon-name><tp:taxon-name-part taxon-name-part-type="genus">Rhinella</tp:taxon-name-part> <tp:taxon-name-part taxon-name-part-type="species">alata</tp:taxon-name-part></tp:taxon-name></italic></article-title><source>Zookeys</source><day>30</day><month>4</month><year>2015</year><volume>2015</volume><issue>501</issue><fpage>109</fpage><lpage>145</lpage><pub-id pub-id-type="doi">10.3897/zookeys.501.8604</pub-id></mixed-citation></tp:treatment-meta><tp:nomenclature><tp:taxon-name>
                            <tp:taxon-name-part taxon-name-part-type="genus">Rhinella</tp:taxon-name-part>
                            <tp:taxon-name-part taxon-name-part-type="species">alata</tp:taxon-name-part>
                        </tp:taxon-name><tp:taxon-authority>(Thominot, 1884)</tp:taxon-authority><tp:nomenclature-citation-list><tp:nomenclature-citation><tp:taxon-name><tp:taxon-name-part taxon-name-part-type="genus">Bufo</tp:taxon-name-part> <tp:taxon-name-part taxon-name-part-type="species">alatus</tp:taxon-name-part></tp:taxon-name><comment> Thominot, 1884. Holotype: MNHN 84285, adult male from Obispo, Panama.</comment></tp:nomenclature-citation></tp:nomenclature-citation-list></tp:nomenclature><tp:treatment-sec sec-type="Diagnosis"><title>Diagnosis.</title><p><italic><tp:taxon-name><tp:taxon-name-part taxon-name-part-type="genus">Rhinella</tp:taxon-name-part> <tp:taxon-name-part taxon-name-part-type="species">alata</tp:taxon-name-part></tp:taxon-name></italic> is a small-sized (Table <xref ref-type="table" rid="T2">2</xref>; Figs <xref ref-type="fig" rid="F8">8</xref> and <xref ref-type="fig" rid="F9">9</xref>) species of <italic><tp:taxon-name><tp:taxon-name-part taxon-name-part-type="genus">Rhinella</tp:taxon-name-part></tp:taxon-name></italic> having the following combination of characters: (1) average SVL of females 44.25 mm (SD = 4.36, <italic>n</italic> = 39), males 36.83 mm (SD = 2.31, <italic>n</italic> = 49); (2) bony knob at angle of jaws absent, corner of mouth angular; (3) supraorbital crests low and thick, continuous with preorbital crests; usually with crenulate texture on vertical surfaces; (4) supratympanic crests concave and small; their posterior edge usually next to the anterior border of parotoid glands; (5) <italic>canthus rostralis</italic> present but inconspicuous, sometimes continuous with preorbital crests; (6) parietal crests usually present, ill-defined; (7) heel reaching posterior margin of eye when hindlimbs adpressed; (8) vertebral apophyses no protruding; (9) snout subacuminate in dorsal view, from rounded to protruding in profile; (10) skin on dorsum bearing a mixture of warts, pustules, and minute tubercles; (11) mid-dorsal line from snout to vent often present; (12) spiculate tubercles on external border of shank, evident especially on females; (13) dorsolateral row of sharply pointed, conical tubercles between posterior border of parotoid glands and groin; (14) tympanic membrane and tympanic annulus distinct; moderately large, ovoid to round; (15) parotoid glands small, elongated posteriorly; (16) upper eyelid warty; (17) tarsal fold absent; (18) digits slender and long, with small knobs at tip; lateral fringes present; finger lengths 3 &gt; 4 &gt; 2 &gt; 1; toe lengths 4 &gt; 5 &gt; 3 &gt; 2 &gt; 1; (19) nuptial pads present.</p><!--PageBreak--><!--PageBreak--><!--PageBreak--><p><italic><tp:taxon-name><tp:taxon-name-part taxon-name-part-type="genus">Rhinella</tp:taxon-name-part> <tp:taxon-name-part taxon-name-part-type="species">alata</tp:taxon-name-part></tp:taxon-name></italic> is most similar to <italic><tp:taxon-name><tp:taxon-name-part taxon-name-part-type="genus">Rhinella</tp:taxon-name-part> <tp:taxon-name-part taxon-name-part-type="species">acutirostris</tp:taxon-name-part></tp:taxon-name></italic>. Both species differ from other members of the <italic><tp:taxon-name><tp:taxon-name-part taxon-name-part-type="genus">Rhinella</tp:taxon-name-part> <tp:taxon-name-part taxon-name-part-type="species">margaritifera</tp:taxon-name-part></tp:taxon-name></italic> group by the absence of protruding vertebral apophyses, canthus rostralis not raised, snout projected, and low cranial crests. <italic><tp:taxon-name><tp:taxon-name-part taxon-name-part-type="genus">Rhinella</tp:taxon-name-part> <tp:taxon-name-part taxon-name-part-type="species">acutirostris</tp:taxon-name-part></tp:taxon-name></italic> differs from <italic><tp:taxon-name><tp:taxon-name-part taxon-name-part-type="genus">Rhinella</tp:taxon-name-part> <tp:taxon-name-part taxon-name-part-type="species">alata</tp:taxon-name-part></tp:taxon-name></italic> in having a bony knob at the angle of jaws (bony knob absent in <italic><tp:taxon-name><tp:taxon-name-part taxon-name-part-type="genus">Rhinella</tp:taxon-name-part> <tp:taxon-name-part taxon-name-part-type="species">alata</tp:taxon-name-part></tp:taxon-name></italic> [<xref ref-type="bibr" rid="B28">Hoogmoed 1986</xref>, <xref ref-type="bibr" rid="B43">Lötters and Köhler 2000</xref>]). <italic><tp:taxon-name><tp:taxon-name-part taxon-name-part-type="genus">Rhinella</tp:taxon-name-part> <tp:taxon-name-part taxon-name-part-type="species">alata</tp:taxon-name-part></tp:taxon-name></italic> differs from the holotype of <italic><tp:taxon-name><tp:taxon-name-part taxon-name-part-type="genus">Rhinella</tp:taxon-name-part> <tp:taxon-name-part taxon-name-part-type="species">proboscidea</tp:taxon-name-part></tp:taxon-name></italic> (ZSM 1145/0) in having a less protruding snout and skin on dorsum bearing a mixture of warts, pustules, and minute tubercles (smooth skin in <italic><tp:taxon-name><tp:taxon-name-part taxon-name-part-type="genus">Rhinella</tp:taxon-name-part> <tp:taxon-name-part taxon-name-part-type="species">proboscidea</tp:taxon-name-part></tp:taxon-name></italic>). <italic><tp:taxon-name><tp:taxon-name-part taxon-name-part-type="genus">Rhinella</tp:taxon-name-part> <tp:taxon-name-part taxon-name-part-type="species">dapsilis</tp:taxon-name-part></tp:taxon-name></italic> is much larger than <italic><tp:taxon-name><tp:taxon-name-part taxon-name-part-type="genus">Rhinella</tp:taxon-name-part> <tp:taxon-name-part taxon-name-part-type="species">alata</tp:taxon-name-part></tp:taxon-name></italic> (<italic><tp:taxon-name><tp:taxon-name-part taxon-name-part-type="genus">Rhinella</tp:taxon-name-part> <tp:taxon-name-part taxon-name-part-type="species">dapsilis</tp:taxon-name-part></tp:taxon-name></italic> holotype SVL = 77 mm, adult male; <xref ref-type="bibr" rid="B51">Myers and Carvalho 1945</xref>) and has a fleshy proboscis in the snout (proboscis absent in <italic><tp:taxon-name><tp:taxon-name-part taxon-name-part-type="genus">Rhinella</tp:taxon-name-part> <tp:taxon-name-part taxon-name-part-type="species">alata</tp:taxon-name-part></tp:taxon-name></italic>). <italic><tp:taxon-name><tp:taxon-name-part taxon-name-part-type="genus">Rhinella</tp:taxon-name-part> <tp:taxon-name-part taxon-name-part-type="species">alata</tp:taxon-name-part></tp:taxon-name></italic> differs from <italic><tp:taxon-name><tp:taxon-name-part taxon-name-part-type="genus">Rhinella</tp:taxon-name-part> <tp:taxon-name-part taxon-name-part-type="species">yunga</tp:taxon-name-part></tp:taxon-name></italic> in having tympanic membrane and annulus distinct (tympanic membrane and annulus absent in <italic><tp:taxon-name><tp:taxon-name-part taxon-name-part-type="genus">Rhinella</tp:taxon-name-part> <tp:taxon-name-part taxon-name-part-type="species">yunga</tp:taxon-name-part></tp:taxon-name></italic>; <xref ref-type="bibr" rid="B50">Moravec et al. 2014</xref>). <italic><tp:taxon-name><tp:taxon-name-part taxon-name-part-type="genus">Rhinella</tp:taxon-name-part> <tp:taxon-name-part taxon-name-part-type="species">hoogmoedi</tp:taxon-name-part></tp:taxon-name></italic>, <italic><tp:taxon-name><tp:taxon-name-part taxon-name-part-type="genus">Rhinella</tp:taxon-name-part> <tp:taxon-name-part taxon-name-part-type="species">magnussoni</tp:taxon-name-part></tp:taxon-name></italic>, <italic><tp:taxon-name><tp:taxon-name-part taxon-name-part-type="genus">Rhinella</tp:taxon-name-part> <tp:taxon-name-part taxon-name-part-type="species">martyi</tp:taxon-name-part></tp:taxon-name></italic>, <italic><tp:taxon-name><tp:taxon-name-part taxon-name-part-type="genus">Rhinella</tp:taxon-name-part> <tp:taxon-name-part taxon-name-part-type="species">paraguayensis</tp:taxon-name-part></tp:taxon-name></italic>, <italic><tp:taxon-name><tp:taxon-name-part taxon-name-part-type="genus">Rhinella</tp:taxon-name-part> <tp:taxon-name-part taxon-name-part-type="species">scitula</tp:taxon-name-part></tp:taxon-name></italic>, <italic><tp:taxon-name><tp:taxon-name-part taxon-name-part-type="genus">Rhinella</tp:taxon-name-part> <tp:taxon-name-part taxon-name-part-type="species">sclerocephala</tp:taxon-name-part></tp:taxon-name></italic>, and <italic><tp:taxon-name><tp:taxon-name-part taxon-name-part-type="genus">Rhinella</tp:taxon-name-part> <tp:taxon-name-part taxon-name-part-type="species">stanlaii</tp:taxon-name-part></tp:taxon-name></italic> have a bony knob at angle of jaws (<xref ref-type="bibr" rid="B9">Caramaschi and Pombal 2006</xref>, <xref ref-type="bibr" rid="B42">Lima et al. 2007</xref>, <xref ref-type="bibr" rid="B17">Fouquet et al. 2007a</xref>, <xref ref-type="bibr" rid="B1">Ávila et al. 2010</xref>, <xref ref-type="bibr" rid="B8">Caramaschi and Niemeyer 2003</xref>, <xref ref-type="bibr" rid="B48">Mijares-Arrutia and Arends-R 2001</xref>, <xref ref-type="bibr" rid="B43">Lötters and Köhler 2000</xref>; bony knob absent in <italic><tp:taxon-name><tp:taxon-name-part taxon-name-part-type="genus">Rhinella</tp:taxon-name-part> <tp:taxon-name-part taxon-name-part-type="species">alata</tp:taxon-name-part></tp:taxon-name></italic>). <italic><tp:taxon-name><tp:taxon-name-part taxon-name-part-type="genus">Rhinella</tp:taxon-name-part> <tp:taxon-name-part taxon-name-part-type="species">alata</tp:taxon-name-part></tp:taxon-name></italic> differs from <italic><tp:taxon-name><tp:taxon-name-part taxon-name-part-type="genus">Rhinella</tp:taxon-name-part> <tp:taxon-name-part taxon-name-part-type="species">castaneotica</tp:taxon-name-part></tp:taxon-name></italic>, <italic><tp:taxon-name><tp:taxon-name-part taxon-name-part-type="genus">Rhinella</tp:taxon-name-part> <tp:taxon-name-part taxon-name-part-type="species">margaritifera</tp:taxon-name-part></tp:taxon-name></italic> (sensu stricto) and <italic><tp:taxon-name><tp:taxon-name-part taxon-name-part-type="genus">Rhinella</tp:taxon-name-part> <tp:taxon-name-part taxon-name-part-type="species">roqueana</tp:taxon-name-part></tp:taxon-name></italic>, by the absence of protruding vertebral apophyses (present in <italic><tp:taxon-name><tp:taxon-name-part taxon-name-part-type="genus">Rhinella</tp:taxon-name-part> <tp:taxon-name-part taxon-name-part-type="species">castaneotica</tp:taxon-name-part></tp:taxon-name></italic> [<xref ref-type="bibr" rid="B7">Caldwell 1991</xref>], <italic><tp:taxon-name><tp:taxon-name-part taxon-name-part-type="genus">Rhinella</tp:taxon-name-part> <tp:taxon-name-part taxon-name-part-type="species">margaritifera</tp:taxon-name-part></tp:taxon-name></italic> [<xref ref-type="bibr" rid="B37">Lavilla et al. 2013</xref>], and <italic><tp:taxon-name><tp:taxon-name-part taxon-name-part-type="genus">Rhinella</tp:taxon-name-part> <tp:taxon-name-part taxon-name-part-type="species">roqueana</tp:taxon-name-part></tp:taxon-name></italic> [<xref ref-type="bibr" rid="B45">Melin 1941</xref>]).</p><p><italic><tp:taxon-name><tp:taxon-name-part taxon-name-part-type="genus">Rhinella</tp:taxon-name-part> <tp:taxon-name-part taxon-name-part-type="species">alata</tp:taxon-name-part></tp:taxon-name></italic> is most closely related to populations of <italic><tp:taxon-name><tp:taxon-name-part taxon-name-part-type="genus">Rhinella</tp:taxon-name-part> <tp:taxon-name-part taxon-name-part-type="species">margaritifera</tp:taxon-name-part></tp:taxon-name></italic> from the upper Amazon basin in Ecuador and Peru. They can be easily distinguished by differences in body size (Fig. <xref ref-type="fig" rid="F5">5</xref>; see morphometric comparisons section) and relative size of cranial crests (Fig. <xref ref-type="fig" rid="F6">6</xref>).</p></tp:treatment-sec><tp:treatment-sec sec-type="Holotype"><title>Holotype.</title><p>The holotype is an adult male with SVL = 39.2 mm (Fig. <xref ref-type="fig" rid="F11">11</xref>). Descriptions of the holotype have been provided by <xref ref-type="bibr" rid="B38">Leavitt (1933)</xref> and <xref ref-type="bibr" rid="B29">Hoogmoed (1989)</xref>. The bony knob at angle of jaws and vertebral apophyses are absent. The crests are low and thick. There is a dorsolateral row of conical tubercles from the posterior border of the parotoid gland to the groin. There is a clear mid-dorsal line from the snout to the vent. The tympanum is rounded.</p></tp:treatment-sec><tp:treatment-sec sec-type="Variation"><title>Variation.</title><p>Variation in dorsal and ventral coloration of preserved specimens is shown in Figures <xref ref-type="fig" rid="F12">12</xref> and <xref ref-type="fig" rid="F13">13</xref>. Background dorsal coloration varies from light gray (QCAZ 37244, AMNH 88689), light brown (QCAZ 14607, AMNH 104454) to dark gray (QCAZ 6733) or dark brown (QCAZ 11598, AMNH 52744), with irregular black and yellowish marks (QCAZ 4444, AMNH 88690). Some specimens <!--PageBreak-->have nearly uniform brown dorsum without marks (QCAZ 31603, 10296, AMNH 10296). A clear mid-dorsal line is often present (e.g. QCAZ 3502, QCAZ 12233).</p><fig id="F12" position="float" orientation="portrait"><label>Figure 12.</label><caption><p><italic><tp:taxon-name><tp:taxon-name-part taxon-name-part-type="genus">Rhinella</tp:taxon-name-part> <tp:taxon-name-part taxon-name-part-type="species">alata</tp:taxon-name-part></tp:taxon-name></italic> from Ecuador showing variation in dorsal and ventral coloration of preserved specimens. Left to right, males: QCAZ 6733 (SVL 38.23 mm), QCAZ 10279 (SVL 35.08 mm); females, QCAZ 11598 (SVL 42.13 mm), QCAZ 14607 (SVL 50.95 mm), QCAZ 10439 (SVL 47.06 mm). See Appendix <xref ref-type="app" rid="App1">1</xref> for locality data. Not shown at the same scale.</p></caption><graphic xmlns:xlink="http://www.w3.org/1999/xlink" xlink:href="zookeys-501-109-g012.jpg" position="float" orientation="portrait" xlink:type="simple" id="oo_42962.jpg"/></fig><fig id="F13" position="float" orientation="portrait"><label>Figure 13.</label><caption><p><italic><tp:taxon-name><tp:taxon-name-part taxon-name-part-type="genus">Rhinella</tp:taxon-name-part> <tp:taxon-name-part taxon-name-part-type="species">alata</tp:taxon-name-part></tp:taxon-name></italic> from Panama showing variation in dorsal and ventral coloration of preserved specimens. Left to right, male: AMNH 89459 (SVL 37.54 mm); females, AMNH 88694 (SVL 41.21 mm), AMNH 55476 (SVL 41.19 mm), AMNH 104454 (SVL 49.69 mm), AMNH 88689 (SVL 42.75 mm), AMNH 20896 (SVL 42.98 mm). See Appendix <xref ref-type="app" rid="App1">1</xref> for locality data. Not shown at the same scale.</p></caption><graphic xmlns:xlink="http://www.w3.org/1999/xlink" xlink:href="zookeys-501-109-g013.jpg" position="float" orientation="portrait" xlink:type="simple" id="oo_42963.jpg"/></fig><p>Ventral surfaces of preserved specimens have a cream to yellowish-cream background color with irregular darker marks arranged in diverse patterns; marks can <!--PageBreak-->be light gray (QCAZ 6734, AMNH 88689), light brown (QCAZ 6732, AMNH 104454), dark gray (QCAZ 31606) or dark brown (QCAZ 6733, AMNH 89459), and vary from being restricted to the anterior half of the body (QCAZ 31604, AMNH 89459) to being present over the entire venter (QCAZ 4445, AMNH 88694). A longitudinal mid-ventral cream thin stripe can be present in the gular region (QCAZ 31602, 31606) or from the gular region to the mid-venter (QCAZ 6731, 11598).</p><p>Head shape in dorsal view varies from elongated (QCAZ 11598, AMNH 89459) to subtriangular (QCAZ 4447, AMNH 55475); in lateral view it varies from rounded (QCAZ 31605, AMNH 52749) to protruding (QCAZ 11393, AMNH 55475). Canthal region coloration varies from light gray or light brown to dark gray or dark brown. In some individuals the area below the eye and tympanum is yellowish cream (QCAZ 4447, AMNH 20896) or brown (QCAZ 31603, AMNH 88694) and differs from the color of the dorsum. Cloacal tubercles vary from yellowish cream (QCAZ 4441, AMNH 20896), to gray (QCAZ 31606) or brown (QCAZ 31602, AMNH 88695).</p></tp:treatment-sec><tp:treatment-sec sec-type="Color in life"><title>Color in life.</title><p>Based on digital photograph of an adult female QCAZ 50568 (Fig. <xref ref-type="fig" rid="F8">8</xref>). Dark brown dorsum with irregular light brown and yellowish marks; there is a clear mid-dorsal line. Dorsal surfaces of tights and shanks are dark brown with transversal brown bands. Dorsal surfaces of forelimbs are dark brown with irregular light brown marks. Dark brown tubercles are abundant on the dorsum. Ventral surfaces vary from light brown to dark brown, with some irregularly distributed white and orange spots. The fingertips and the subarticular tubercles on fingers and toes are red-orange. Canthal region and tympanum are dark brown; iris greenish yellow with black reticulation.</p><!--PageBreak--><p>Based on a digital photography of an adult male QCAZ 37248 (Fig. <xref ref-type="fig" rid="F8">8</xref>). Light brown dorsum with black spots and light brown and light gray marks. Dorsal surfaces of tights, shanks and forelimbs are light brown with transversal dark brown bands. Brown tubercles are abundant on the dorsum. Ventral surfaces are dark brown with irregularly distributed yellowish marks; the posterior part of the venter is cream. The subarticular tubercles of palms, soles, and fingertips are red-orange. Canthal region and tympanum are dark brown; iris greenish yellow with black reticulation.</p></tp:treatment-sec><tp:treatment-sec sec-type="Distribution and ecology"><title>Distribution and ecology.</title><p><italic><tp:taxon-name><tp:taxon-name-part taxon-name-part-type="genus">Rhinella</tp:taxon-name-part> <tp:taxon-name-part taxon-name-part-type="species">alata</tp:taxon-name-part></tp:taxon-name></italic> has been recorded at 37 localities in the Ecuadorian Chocó (Cañar, Carchi, El Oro, Esmeraldas, Manabí, Pichincha, and Santo Domingo Provinces; Fig. <xref ref-type="fig" rid="F1">1</xref>), one locality in the Colombian Chocó (Barbacoas, Nariño; see <italic>Taxonomic remarks</italic>) and 35 localities in Panama (Comarca Guna Yala and Provinces Coclé, Colón, Darién and Panama; Fig. <xref ref-type="fig" rid="F2">2</xref>). It has a wide elevation range, from 19 to 1500 m above sea level.</p><p>The examined specimens from Chocoan populations contain 21 gravid females (average SVL = 45.37 mm, SD = 4.05 mm): QCAZ 4262, QCAZ 4441, QCAZ 4442, QCAZ 4443, QCAZ 7065, QCAZ 10296, QCAZ 11597, QCAZ 11598 collected in January; QCAZ 50568 collected in February; QCAZ 11392, QCAZ 31601, QCAZ 31603, QCAZ 31605 collected in April; QCAZ 25023 collected in June; QCAZ 10439 collected in August; QCAZ 14607 collected in November; QCAZ 10301 collected in December. This suggests year round reproductive activity with a peak between January and April, a period that corresponds to the rainy season in the Ecuadorian Chocó.</p><p>In Panamanian populations gravid females were found in January (AMNH 104454), September (AMNH 55461), November (AMNH 88689), and December (AMNH 53699). In central Panama, <italic><tp:taxon-name><tp:taxon-name-part taxon-name-part-type="genus">Rhinella</tp:taxon-name-part> <tp:taxon-name-part taxon-name-part-type="species">alata</tp:taxon-name-part></tp:taxon-name></italic> breeds in ponds and pools along permanent streams or swamps. Reproduction is explosive and most takes place from the middle of the rainy season to early dry season (<xref ref-type="bibr" rid="B75">Wells 1979</xref>, <xref ref-type="bibr" rid="B31">Ibáñez et al. 1999</xref>). Choruses last less than 24 hours with males usually calling at night and oviposition occurring by day, especially in the early afternoon (<xref ref-type="bibr" rid="B75">Wells 1979</xref>). Otherwise, individuals are primarily diurnal, found active on the leaf litter of the forest floor during daytime, and often found asleep on leaves of low vegetation at night (<xref ref-type="bibr" rid="B31">Ibáñez et al. 1999</xref>). Diet is specialized on ants (<xref ref-type="bibr" rid="B72">Toft 1981</xref>).</p><p>Most of the Ecuadorian specimens are from Reserva Mayronga and Reserva Ecológica Cotacachi-Cayapas. They were found in the leaf litter of secondary forest and in agricultural lands. Some adults were observed at night within the forest in vegetation above the ground and some were found in amplexus (QCAZ 10271, QCAZ 10274, QCAZ 10275 in November 1996, and QCAZ 31604, QCAZ 31605 in February 1996). All the specimens collected in Reserva Ecológica Cotacachi-Cayapas were found in secondary forest. At some collecting sites, the forest has been cleared for cacao plantations (QCAZ specimen database).</p><p>According to the classification of <xref ref-type="bibr" rid="B66">Sierra et al. (1999)</xref> the vegetation types for Ecuadorian localities are: (1) Lowland Evergreen Forest of Coastal Range, characterized by abundant epiphytes, climbers and herbaceous plants, with a canopy of 30 m (e.g. Reserva La Chiquita, Durango); (2) Semideciduous Lowland Forest of Coastal Range, defined by <!--PageBreak-->the presence of broad canopy trees up to 20 m and curved shafts; the tree stratum is characterized by the presence of spiny, deciduous species with epiphytes while the forest floor has herbaceous plants (e.g. Bilsa, La Tortuga); (3) Evergreen Foothill Forest of Coastal Range, characterized by a canopy that can reach 30 m or more and trunks of trees covered with orchids, bromeliads, ferns and aroids (e.g. Manta Real, Alto Tambo); (4) Deciduous Lowland Forest of Costal Range, characterized by losing leaves during part of the year with a great varieties of cactus and thorny plants; the most conspicuous trees are the family <tp:taxon-name><tp:taxon-name-part taxon-name-part-type="family">Bombacaceae</tp:taxon-name-part></tp:taxon-name> have curved trunks and broad crown. (e.g. El Progreso); (5) Semideciduos Foothill Forest of Coastal Range, characterized by having slightly dispersed vegetation, with trees over 20 m and dense herbaceous layers of ferns (e.g. Valle Hermoso).</p><p>The main vegetation types for Panamanian localities are (following <xref ref-type="bibr" rid="B27">Hogan 2010</xref>): (1) Isthmian-Atlantic Moist Forests, characterized by tall tropical evergreen forest with buttressed canopy trees reaching 40 m and with an extremely rich epiphyte flora (e.g. Cruces Trail, Punta Rincón); (2) Eastern Panamanian Montane Forest, at elevations from 500 to 1800 m above sea level, includes marshes, swamp forests, semi-deciduous tropical moist forests, premontane wet forest, cloud forests and elfin forests (e.g. Cana, Cerro Tacarcuna); (3) Chocó-Darién Moist Forests, at elevations between 0 and 1000 m above sea level, between the Pacific Ocean and the western range of the Andes (e.g. Dad Nakue Dubpir, Udirbi).</p></tp:treatment-sec><tp:treatment-sec sec-type="Taxonomic remarks"><title>Taxonomic remarks.</title><p>Based on morphological characters, <xref ref-type="bibr" rid="B73">Vélez-Rodriguez (2004)</xref> ascribed four populations from Panama and Colombia to <italic><tp:taxon-name><tp:taxon-name-part taxon-name-part-type="genus">Rhinella</tp:taxon-name-part> <tp:taxon-name-part taxon-name-part-type="species">alata</tp:taxon-name-part></tp:taxon-name></italic>: Isthmus of Panama (Panama; 15 males, 10 females); Parque Nacional Los Katíos (Colombia; 12 males, 15 females); Gorgona and Güape Island (Colombia; 7 males, 8 females); Municipio Restrepo (Colombia; 7 males, 8 females). Based on data from <xref ref-type="bibr" rid="B73">Vélez-Rodriguez (2004)</xref>, these populations differ from the holotype of <italic><tp:taxon-name><tp:taxon-name-part taxon-name-part-type="genus">Rhinella</tp:taxon-name-part> <tp:taxon-name-part taxon-name-part-type="species">alata</tp:taxon-name-part></tp:taxon-name></italic> and populations of <italic><tp:taxon-name><tp:taxon-name-part taxon-name-part-type="genus">Rhinella</tp:taxon-name-part> <tp:taxon-name-part taxon-name-part-type="species">alata</tp:taxon-name-part></tp:taxon-name></italic> in Ecuador and Panama (in parentheses) in having: (1) a <italic>canthus rostralis</italic> protruding in females and ill-defined in males (inconspicuous in males and females), (2) parietal crests well defined in females, ill-defined in males (ill-defined in males and females), (3) vertebral apophyses slightly visible externally (absent). The differences suggest that those specimens are not <italic><tp:taxon-name><tp:taxon-name-part taxon-name-part-type="genus">Rhinella</tp:taxon-name-part> <tp:taxon-name-part taxon-name-part-type="species">alata</tp:taxon-name-part></tp:taxon-name></italic> and may belong to a different species. Alternatively, differences between <italic><tp:taxon-name><tp:taxon-name-part taxon-name-part-type="genus">Rhinella</tp:taxon-name-part> <tp:taxon-name-part taxon-name-part-type="species">alata</tp:taxon-name-part></tp:taxon-name></italic> described by <xref ref-type="bibr" rid="B73">Vélez-Rodriguez (2004)</xref> and our study could be an artifact resulting from the use of distinct terminology for similar character states.</p><p>In contrast, <xref ref-type="bibr" rid="B52">Mueses-Cisneros and Moreno-Quintero (2012)</xref> reported two species of the <italic><tp:taxon-name><tp:taxon-name-part taxon-name-part-type="genus">Rhinella</tp:taxon-name-part> <tp:taxon-name-part taxon-name-part-type="species">margaritifera</tp:taxon-name-part></tp:taxon-name></italic> group form Barbacoas, Nariño, Colombia (<italic><tp:taxon-name><tp:taxon-name-part taxon-name-part-type="genus">Rhinella</tp:taxon-name-part></tp:taxon-name></italic> sp. 9 and <italic><tp:taxon-name><tp:taxon-name-part taxon-name-part-type="genus">Rhinella</tp:taxon-name-part></tp:taxon-name></italic> sp. 10). Two photographs of live individuals (pp. 45) show morphological features that fall within the observed variation of <italic><tp:taxon-name><tp:taxon-name-part taxon-name-part-type="genus">Rhinella</tp:taxon-name-part> <tp:taxon-name-part taxon-name-part-type="species">alata</tp:taxon-name-part></tp:taxon-name></italic>. We tentatively assign them to <italic><tp:taxon-name><tp:taxon-name-part taxon-name-part-type="genus">Rhinella</tp:taxon-name-part> <tp:taxon-name-part taxon-name-part-type="species">alata</tp:taxon-name-part></tp:taxon-name></italic> but direct specimen examination is required to confirm this identification.</p></tp:treatment-sec><tp:treatment-sec><!--Section generated to contain objects referenced in tp:taxon-treatment.--><table-wrap id="T2" position="float" orientation="portrait"><label>Table 2.</label><caption><p>Descriptive statistics for morphometric measurements of adults from <italic><tp:taxon-name><tp:taxon-name-part taxon-name-part-type="genus">Rhinella</tp:taxon-name-part> <tp:taxon-name-part taxon-name-part-type="species">margaritifera</tp:taxon-name-part></tp:taxon-name></italic> from Amazonian Ecuador and <italic><tp:taxon-name><tp:taxon-name-part taxon-name-part-type="genus">Rhinella</tp:taxon-name-part> <tp:taxon-name-part taxon-name-part-type="species">alata</tp:taxon-name-part></tp:taxon-name></italic> from Chocó and Panama. Mean ± SD is given, with the range below. Abbreviations are: <bold>SVL</bold> = Snout-Vent Length; <bold>TL</bold> = Tibia Length; <bold>FL</bold> = Femur Length; <bold>HL</bold>= Head Length; <bold>HW</bold> = Head Width; <bold>STCH</bold> = Supratympanic Crest Height; <bold>SOCH</bold> = Supraorbital Crest Height; <bold>NSD</bold> = Nostril-Snout Distance; <bold>IND</bold> = Inter-Nostril Distance; <bold>TD</bold> = Tympanum Diameter; <bold>FT</bold> = Foot Length. All measurements are in mm.</p></caption><table rules="all"><tbody><tr><th rowspan="1" colspan="1"/><th rowspan="1" colspan="2"><italic><tp:taxon-name><tp:taxon-name-part taxon-name-part-type="genus">Rhinella</tp:taxon-name-part> <tp:taxon-name-part taxon-name-part-type="species">margaritifera</tp:taxon-name-part></tp:taxon-name></italic></th><th rowspan="1" colspan="6"><italic><tp:taxon-name><tp:taxon-name-part taxon-name-part-type="genus">Rhinella</tp:taxon-name-part> <tp:taxon-name-part taxon-name-part-type="species">alata</tp:taxon-name-part></tp:taxon-name></italic></th></tr><tr><th rowspan="1" colspan="1"/><th rowspan="1" colspan="2">Amazon</th><th rowspan="1" colspan="2">Chocó</th><th rowspan="1" colspan="2">Panamá</th><th rowspan="1" colspan="2">combined</th></tr><tr><th rowspan="1" colspan="1">Morphometric measurements</th><th rowspan="1" colspan="1">Males<break/> (<italic>n</italic> = 16)</th><th rowspan="1" colspan="1">Females<break/> (<italic>n</italic> = 16)</th><th rowspan="1" colspan="1">Males<break/> (<italic>n</italic> = 43)</th><th rowspan="1" colspan="1">Females<break/> (<italic>n</italic> = 31)</th><th rowspan="1" colspan="1">Males<break/> (<italic>n</italic> = 6)</th><th rowspan="1" colspan="1">Females<break/> (<italic>n</italic> = 8)</th><th rowspan="1" colspan="1">Males<break/> (<italic>n</italic> = 49)</th><th rowspan="1" colspan="1">Females<break/> (<italic>n</italic> = 39)</th></tr><tr><td rowspan="1" colspan="1"><bold>SVL</bold></td><td rowspan="1" colspan="1">45.6 ± 4.11<break/> (54.36–39.88)</td><td rowspan="1" colspan="1">68.90 ± 8.26<break/> (77.97–55.42)</td><td rowspan="1" colspan="1">36.66 ± 2.42<break/> (43.25 –31.84)</td><td rowspan="1" colspan="1">44.82 ± 4.42<break/> (56.19–38.55)</td><td rowspan="1" colspan="1">38.03 ± 0.59<break/> (39.20–37.54)</td><td rowspan="1" colspan="1">42.38 ± 3.82<break/> (49.69–37.78)</td><td rowspan="1" colspan="1">36.83 ± 2.31 (43.25–31.84)</td><td rowspan="1" colspan="1">44.27 ± 4.37 (56.19–37.78)</td></tr><tr><td rowspan="1" colspan="1"><bold>TL</bold></td><td rowspan="1" colspan="1">18.73 ± 1.97<break/> (23.13–15.14)</td><td rowspan="1" colspan="1">29.36 ± 2.97<break/> (34.26–24.01)</td><td rowspan="1" colspan="1">15.98 ± 1.14<break/> (18.72–13.69)</td><td rowspan="1" colspan="1">18.26 ± 1.24<break/> (20.73–16.22)</td><td rowspan="1" colspan="1">15.86 ± 1.16<break/> (18.12–15.09)</td><td rowspan="1" colspan="1">17.79 ± 0.75<break/> (18.99–16.41)</td><td rowspan="1" colspan="1">15.97 ± 1.13 (18.72– 13.69)</td><td rowspan="1" colspan="1">18.17 ± 1.16 (20.73–16.22)</td></tr><tr><td rowspan="1" colspan="1"><bold>FL</bold></td><td rowspan="1" colspan="1">19.67 ± 1.97<break/> (23.84–16.15)</td><td rowspan="1" colspan="1">29.33 ± 3.67<break/> (35.34–22.75)</td><td rowspan="1" colspan="1">15.69 ± 1.34<break/> (19.28–13.09)</td><td rowspan="1" colspan="1">18.16 ± 1.72<break/> (22.04–15.18)</td><td rowspan="1" colspan="1">16.39 ± 0.37<break/> (17.01 –16.03)</td><td rowspan="1" colspan="1">17.46 ± 0.67<break/> (18.72–16.72)</td><td rowspan="1" colspan="1">15.77 ± 1.27 (19.28–13.09)</td><td rowspan="1" colspan="1">18.02 ± 1.58 (22.04–15.18)</td></tr><tr><td rowspan="1" colspan="1"><bold>HW</bold></td><td rowspan="1" colspan="1">16.9 ± 1.59<break/> (19.93–14.77)</td><td rowspan="1" colspan="1">25.88 ± 2.73<break/> (30.69–21.01)</td><td rowspan="1" colspan="1">12.57 ± 0.95<break/> (15.14–10.31)</td><td rowspan="1" colspan="1">15.10 ± 1.6<break/> (18.94–12.49)</td><td rowspan="1" colspan="1">12.98 ± 0.17<break/> (13.3–12.8)</td><td rowspan="1" colspan="1">14.90 ± 1.12<break/> (17.23–13.79)</td><td rowspan="1" colspan="1">12.63 ± 0.91 (15.14–10.31)</td><td rowspan="1" colspan="1">15.06 ± 1.50 (18.94–12.49)</td></tr><tr><td rowspan="1" colspan="1"><bold>HL</bold></td><td rowspan="1" colspan="1">14.6 ± 1.28<break/> (17.44–13.27)</td><td rowspan="1" colspan="1">22.27 ± 2.71<break/> 26.51–17.94)</td><td rowspan="1" colspan="1">11.61 ± 0.8<break/> (13.88–10.29)</td><td rowspan="1" colspan="1">13.67 ± 1.19<break/> (16.84–11.85)</td><td rowspan="1" colspan="1">11.85 ± 0.21<break/> (12.2–11.54)</td><td rowspan="1" colspan="1">13.18 ± 1.12<break/> (15.45–11.77)</td><td rowspan="1" colspan="1">11.64 ± 0.76 (13.88–10.29)</td><td rowspan="1" colspan="1">13.57 ± 1.17 (16.84–11.77)</td></tr><tr><td rowspan="1" colspan="1"><bold>SOCH</bold></td><td rowspan="1" colspan="1">9.46 ± 0.86<break/> (11.13–8.19)</td><td rowspan="1" colspan="1">15.43 ± 2.02<break/> (18.33–12.06)</td><td rowspan="1" colspan="1">7.71 ± 0.59<break/> (8.87–6.45)</td><td rowspan="1" colspan="1">9.28 ± 0.86<break/> (11.40–7.77)</td><td rowspan="1" colspan="1">8.39 ± 0.21<break/> (8.67–8.2)</td><td rowspan="1" colspan="1">9.13 ± 0.49<break/> (9.87–8.53)</td><td rowspan="1" colspan="1">7.79 ± 0.59 (8.87–6.45)</td><td rowspan="1" colspan="1">9.25 ± 0.79 (11.4–7.77)</td></tr><tr><td rowspan="1" colspan="1"><bold>STCH</bold></td><td rowspan="1" colspan="1">8.78 ± 1.55<break/> (12.27–6.78)</td><td rowspan="1" colspan="1">17.73 ± 3.26<break/> (22.7–12.35)</td><td rowspan="1" colspan="1">6.27 ± 0.54<break/> (7.97–5.36)</td><td rowspan="1" colspan="1">7.96 ± 0.68<break/> (9.71–6.63)</td><td rowspan="1" colspan="1">6.59 ± 0.31<break/> (6.99–6.31)</td><td rowspan="1" colspan="1">7.38 ± 0.39<break/> (8.01–6.99)</td><td rowspan="1" colspan="1">6.31 ± 0.52 (7.97–5.36)</td><td rowspan="1" colspan="1">7.84 ± 0.67 (9.71–6.63)</td></tr><tr><td rowspan="1" colspan="1"><bold>NSD</bold></td><td rowspan="1" colspan="1">2.08 ± 0.44<break/> (2.64–1.41)</td><td rowspan="1" colspan="1">2.45 ± 0.42<break/> (3.37–1.79)</td><td rowspan="1" colspan="1">1.63 ± 0.29<break/> (2.23–1.05)</td><td rowspan="1" colspan="1">1.70 ± 0.21<break/> (2.08–1.25)</td><td rowspan="1" colspan="1">1.47 ± 0.17<break/> (1.60–1.18)</td><td rowspan="1" colspan="1">1.66 ± 0.16<break/> (1.89–1.35)</td><td rowspan="1" colspan="1">1.61 ± 0.28 (2.23–1.05)</td><td rowspan="1" colspan="1">1.69 ± 0.20 (2.08–1.25)</td></tr><tr><td rowspan="1" colspan="1"><bold>IND</bold></td><td rowspan="1" colspan="1">3.35 ± 0.35<break/> (3.89–2.70)</td><td rowspan="1" colspan="1">3.12 ± 0.37<break/> (3.73–2.59)</td><td rowspan="1" colspan="1">2.50 ± 0.33<break/> (3.23–1.86)</td><td rowspan="1" colspan="1">2.80 ± 0.43<break/> (3.98–2.16)</td><td rowspan="1" colspan="1">2.41 ± 0.11<break/> (2.59–2.31)</td><td rowspan="1" colspan="1">2.42 ± 0.23<break/> (2.63–2.08)</td><td rowspan="1" colspan="1">2.48 ± 0.32 (3.23–1.86)</td><td rowspan="1" colspan="1">2.72 ± 0.43 (3.98–2.08)</td></tr><tr><td rowspan="1" colspan="1"><bold>TD</bold></td><td rowspan="1" colspan="1">3.48 ± 0.24<break/> (3.93–3.18)</td><td rowspan="1" colspan="1">4.14 ± 0.21<break/> (4.48–3.65)</td><td rowspan="1" colspan="1">3.34 ± 0.47<break/> (4.03–1.95)</td><td rowspan="1" colspan="1">3.46 ± 0.59<break/> (4.45–2.5)</td><td rowspan="1" colspan="1">3.38 ± 0.20<break/> (3.60–3.13)</td><td rowspan="1" colspan="1">3.79 ± 0.25<break/> (4.05–3.31)</td><td rowspan="1" colspan="1">3.33 ± 0.45 (4.03–1.95)</td><td rowspan="1" colspan="1">3.52 ± 0.55 (4.45–2.5)</td></tr><tr><td rowspan="1" colspan="1"><bold>FT</bold></td><td rowspan="1" colspan="1">16.87 ± 2.145<break/> (21.85–13.76)</td><td rowspan="1" colspan="1">24.87 ± 3.64<break/> (28.86 –19.13)</td><td rowspan="1" colspan="1">13.46 ± 1.12<break/> (15.88–11.43)</td><td rowspan="1" colspan="1">15.33 ± 1.52<break/> (19.40–13.15)</td><td rowspan="1" colspan="1">13.72 ± 0.68<break/> (14.70–12.82)</td><td rowspan="1" colspan="1">14.96 ± 0.76<break/> (16.54–14.39)</td><td rowspan="1" colspan="1">13.48 ± 1.07 (15.88–11.43)</td><td rowspan="1" colspan="1">15.25 ± 1.39 (19.4–13.15)</td></tr></tbody></table></table-wrap><fig id="F8" position="float" orientation="portrait"><label>Figure 8.</label><caption><p>Dorsolateral and ventral views of <italic><tp:taxon-name><tp:taxon-name-part taxon-name-part-type="genus">Rhinella</tp:taxon-name-part> <tp:taxon-name-part taxon-name-part-type="species">alata</tp:taxon-name-part></tp:taxon-name></italic> from the Chocó region. <bold>A</bold> and <bold>C</bold> QCAZ 50568 (SVL 40.37 mm), adult female, La Concordia, Santo Domingo Province, Ecuador <bold>B</bold> and <bold>D</bold> QCAZ 37248 (SVL 40.23 mm), adult male, Valle Hermoso, El Oro Province, Ecuador. Not shown at the same scale. Photos by S.R. Ron.</p></caption><graphic xmlns:xlink="http://www.w3.org/1999/xlink" xlink:href="zookeys-501-109-g008.jpg" position="float" orientation="portrait" xlink:type="simple" id="oo_42958.jpg"/></fig><fig id="F9" position="float" orientation="portrait"><label>Figure 9.</label><caption><p>Dorsolateral views of <italic><tp:taxon-name><tp:taxon-name-part taxon-name-part-type="genus">Rhinella</tp:taxon-name-part> <tp:taxon-name-part taxon-name-part-type="species">alata</tp:taxon-name-part></tp:taxon-name></italic>. <bold>A</bold> Cerro Azul, Parque Nacional Chagres, Panama Province, Panama. Photo by Ángel Sosa <bold>B</bold> Cerro Bruja, Parque Nacional Portobelo, Colón Province, Panama. Photo by Ángel Sosa <bold>C</bold> Gamboa, Colón Province, Panama. Photo by Roberto Ibáñez.</p></caption><graphic xmlns:xlink="http://www.w3.org/1999/xlink" xlink:href="zookeys-501-109-g009.jpg" position="float" orientation="portrait" xlink:type="simple" id="oo_42959.jpg"/></fig><fig id="F5" position="float" orientation="portrait"><label>Figure 5.</label><caption><p>Box and whisker plots showing snout-vent length variation in adult <italic><tp:taxon-name><tp:taxon-name-part taxon-name-part-type="genus">Rhinella</tp:taxon-name-part> <tp:taxon-name-part taxon-name-part-type="species">margaritifera</tp:taxon-name-part></tp:taxon-name></italic> (upper Amazon) and <italic><tp:taxon-name><tp:taxon-name-part taxon-name-part-type="genus">Rhinella</tp:taxon-name-part> <tp:taxon-name-part taxon-name-part-type="species">alata</tp:taxon-name-part></tp:taxon-name></italic> (Chocó and Panama). The central bar indicates the median, the interquartile range is shown by the box length, and the range is shown by the short horizontal lines (whiskers). <bold>SVL</bold> = snout-vent length. The black cross is the holotype of <italic><tp:taxon-name><tp:taxon-name-part taxon-name-part-type="genus">Rhinella</tp:taxon-name-part> <tp:taxon-name-part taxon-name-part-type="species">alata</tp:taxon-name-part></tp:taxon-name></italic>.</p></caption><graphic xmlns:xlink="http://www.w3.org/1999/xlink" xlink:href="zookeys-501-109-g005.jpg" position="float" orientation="portrait" xlink:type="simple" id="oo_42955.jpg"/></fig><fig id="F6" position="float" orientation="portrait"><label>Figure 6.</label><caption><p>Box and whisker plots showing relative size of supratympanic crests for adult <italic><tp:taxon-name><tp:taxon-name-part taxon-name-part-type="genus">Rhinella</tp:taxon-name-part> <tp:taxon-name-part taxon-name-part-type="species">margaritifera</tp:taxon-name-part></tp:taxon-name></italic> (upper Amazon) and <italic><tp:taxon-name><tp:taxon-name-part taxon-name-part-type="genus">Rhinella</tp:taxon-name-part> <tp:taxon-name-part taxon-name-part-type="species">alata</tp:taxon-name-part></tp:taxon-name></italic> (Chocó-Panama). The central bar indicates the median, the interquartile range is shown by the box length, and the range is shown by the short horizontal lines (whiskers). <bold>STCH</bold> = supratympanic crest height, <bold>HL</bold> = head length. The yellow cross is the holotype of <italic><tp:taxon-name><tp:taxon-name-part taxon-name-part-type="genus">Rhinella</tp:taxon-name-part> <tp:taxon-name-part taxon-name-part-type="species">alata</tp:taxon-name-part></tp:taxon-name></italic>.</p></caption><graphic xmlns:xlink="http://www.w3.org/1999/xlink" xlink:href="zookeys-501-109-g006.jpg" position="float" orientation="portrait" xlink:type="simple" id="oo_42956.jpg"/></fig><fig id="F11" position="float" orientation="portrait"><label>Figure 11.</label><caption><p>Dorsal (<bold>A</bold>), ventral (<bold>B</bold>), and lateral (<bold>C</bold>) views of the holotype of <italic><tp:taxon-name><tp:taxon-name-part taxon-name-part-type="genus">Rhinella</tp:taxon-name-part> <tp:taxon-name-part taxon-name-part-type="species">alata</tp:taxon-name-part></tp:taxon-name></italic>. MNHN 84285, adult male, SVL = 39.2 mm.</p></caption><graphic xmlns:xlink="http://www.w3.org/1999/xlink" xlink:href="zookeys-501-109-g011.jpg" position="float" orientation="portrait" xlink:type="simple" id="oo_42961.jpg"/></fig><app id="App1"><title>Appendix 1</title><p>Examined material. Numbers in bold indicate specimens analyzed genetically and morphometrically.</p><!--PageBreak--><!--PageBreak--><p><italic><tp:taxon-name><tp:taxon-name-part taxon-name-part-type="genus">Rhinella</tp:taxon-name-part> <tp:taxon-name-part taxon-name-part-type="species">alata</tp:taxon-name-part></tp:taxon-name></italic>.— ECUADOR: PROVINCIA CAÑAR: Manta Real, Río Patul (<named-content xmlns:xlink="http://www.w3.org/1999/xlink" content-type="dwc:verbatimCoordinates" xlink:type="simple">2.5679°S, 79.3666°W</named-content>), 350–400 m (QCAZ 3437, 3551, 4757–758); Manta Real (<named-content xmlns:xlink="http://www.w3.org/1999/xlink" content-type="dwc:verbatimCoordinates" xlink:type="simple">2.5537°S, 79.3642°W</named-content>), 500 m (QCAZ 12778–779). PROVINCIA CARCHI: Vía Zumba–El Chota, 1500 m (QCAZ 12233). PROVINCIA EL ORO: Valle Hermoso, Parroquia Bella María (<named-content xmlns:xlink="http://www.w3.org/1999/xlink" content-type="dwc:verbatimCoordinates" xlink:type="simple">3.5019°S, 79.8172°W</named-content>), 379 m (<bold>QCAZ 37244, 37248</bold>); El Progreso, vía Pasaje–Pan de Azúcar (<named-content xmlns:xlink="http://www.w3.org/1999/xlink" content-type="dwc:verbatimCoordinates" xlink:type="simple">3.2883°S, 79.7581°W</named-content>), 180 m (QCAZ 10366). PROVINCIA ESMERALDAS: Lagarto, Mayronga Reserve (<named-content xmlns:xlink="http://www.w3.org/1999/xlink" content-type="dwc:verbatimCoordinates" xlink:type="simple">1.042°S, 79.28°W</named-content>), 100 m (4262–4264, 4441–4451, 4709–4717, 6637–6642); Reserva Ecológica Bilsa (<named-content xmlns:xlink="http://www.w3.org/1999/xlink" content-type="dwc:verbatimCoordinates" xlink:type="simple">0.6202°S, 79.931°W</named-content>), 534 m (QCAZ 6731–6743); Corriente Grande, Río Cayapas (<named-content xmlns:xlink="http://www.w3.org/1999/xlink" content-type="dwc:verbatimCoordinates" xlink:type="simple">0.6895°S, 78.9589°W</named-content>), 70 m (QCAZ 10271, 10274–281, 10289, 10290, 10292, 10295–299, 10299, 10301); Reserva Ecológica Cotacachi Cayapas, Charco Vicente (<named-content xmlns:xlink="http://www.w3.org/1999/xlink" content-type="dwc:verbatimCoordinates" xlink:type="simple">0.6962°S, 78.9109°W</named-content>), 60 m (QCAZ 3338–3339, 11391–396); Pichiyacu, Comunidad Chachi, Río Cayapas (<named-content xmlns:xlink="http://www.w3.org/1999/xlink" content-type="dwc:verbatimCoordinates" xlink:type="simple">0.9081°S, 78.998°W</named-content>), 260 m (QCAZ 31602–609); Reserva Ecológica Cotacachi–Cayapas o Playa de Oro (<named-content xmlns:xlink="http://www.w3.org/1999/xlink" content-type="dwc:verbatimCoordinates" xlink:type="simple">0.8285°S, 78.722°W</named-content>), 179 m (QCAZ 49381–382, 49387, 49391); Las Golondrinas near Río Canandé (QCAZ 12651–652); Durango, Río San José (<named-content xmlns:xlink="http://www.w3.org/1999/xlink" content-type="dwc:verbatimCoordinates" xlink:type="simple">1.054°S, 78.625°W</named-content>), 33 m (QCAZ 24968–978); Río Onzole (<named-content xmlns:xlink="http://www.w3.org/1999/xlink" content-type="dwc:verbatimCoordinates" xlink:type="simple">0.712°S, 79.092°W</named-content>), 110 m (QCAZ 10440–443); Comunidad Loma Linda, Río Onzole (<named-content xmlns:xlink="http://www.w3.org/1999/xlink" content-type="dwc:verbatimCoordinates" xlink:type="simple">0.8754°S, 79.0511°W</named-content>), 95 m (QCAZ 10439); La Concordia (<named-content xmlns:xlink="http://www.w3.org/1999/xlink" content-type="dwc:verbatimCoordinates" xlink:type="simple">0.0022°S, 79.4105°W</named-content>), 144 m (QCAZ 50573, 50568); San Lorenzo, Protectora La Chiquita (<named-content xmlns:xlink="http://www.w3.org/1999/xlink" content-type="dwc:verbatimCoordinates" xlink:type="simple">1.2333°S, 78.76°W</named-content>), 60 m (<bold>QCAZ 10253, 10254</bold>–255, <bold>11597</bold>, <bold>11598</bold>); San Lorenzo, La pera del Guarapo (<named-content xmlns:xlink="http://www.w3.org/1999/xlink" content-type="dwc:verbatimCoordinates" xlink:type="simple">1.2684°S, 78.8067°W</named-content>), 253 m (<bold>QCAZ 23161</bold>); La Pedorrera (<named-content xmlns:xlink="http://www.w3.org/1999/xlink" content-type="dwc:verbatimCoordinates" xlink:type="simple">0.4667°S, 79.9833°W</named-content>), 53 m <bold>(QCAZ 25032)</bold>; La Tortuga (<named-content xmlns:xlink="http://www.w3.org/1999/xlink" content-type="dwc:verbatimCoordinates" xlink:type="simple">0.591°S, 79.957°W</named-content>), 86 m (<bold>QCAZ 25023</bold>); Borbón (<named-content xmlns:xlink="http://www.w3.org/1999/xlink" content-type="dwc:verbatimCoordinates" xlink:type="simple">1.0667°S, 79.05°W</named-content>), 70 m (<bold>QCAZ 14607</bold>); Viche (<named-content xmlns:xlink="http://www.w3.org/1999/xlink" content-type="dwc:verbatimCoordinates" xlink:type="simple">0.6615°S, 79.5387°W</named-content>), (QCAZ 4674); Durango (<named-content xmlns:xlink="http://www.w3.org/1999/xlink" content-type="dwc:verbatimCoordinates" xlink:type="simple">1.0427°S, 78.6245°W</named-content>), (QCAZ 8549, 35250); 7 km western of Durango (<named-content xmlns:xlink="http://www.w3.org/1999/xlink" content-type="dwc:verbatimCoordinates" xlink:type="simple">1.0133°S, 78.6682°W</named-content>) 220 m, (QCAZ 23164, 23623); Viruela, Rio Cayapas (<named-content xmlns:xlink="http://www.w3.org/1999/xlink" content-type="dwc:verbatimCoordinates" xlink:type="simple">1.1142°S, 78.9936°W</named-content>), 45 m (QCAZ 10289); Al Tambo (<named-content xmlns:xlink="http://www.w3.org/1999/xlink" content-type="dwc:verbatimCoordinates" xlink:type="simple">0.9169°S, 79.5662°W</named-content>) 253 m, (QCAZ 21138); El Milagro, La Mayronga (<named-content xmlns:xlink="http://www.w3.org/1999/xlink" content-type="dwc:verbatimCoordinates" xlink:type="simple">1.003°S, 79.326°W</named-content>). PROVINCIA MANABÍ: El Carmen (<named-content xmlns:xlink="http://www.w3.org/1999/xlink" content-type="dwc:verbatimCoordinates" xlink:type="simple">0.274°S, 79.459°W</named-content>). 300 m (QCAZ 7038–7039, 7065). PROVINCIA PICHINCHA: Reserva Forestal ENDESA (<named-content xmlns:xlink="http://www.w3.org/1999/xlink" content-type="dwc:verbatimCoordinates" xlink:type="simple">0.1667°S, 79,1667°W</named-content>), 720 m (QCAZ 1659); Río Canoi (<named-content xmlns:xlink="http://www.w3.org/1999/xlink" content-type="dwc:verbatimCoordinates" xlink:type="simple">0.075°S, 79.051°W</named-content>), 570 m (QCAZ 2745); 1 km E of Pedro Vicente Maldonado (<named-content xmlns:xlink="http://www.w3.org/1999/xlink" content-type="dwc:verbatimCoordinates" xlink:type="simple">0.0833°S, 79.039°W</named-content>), 670 m, (QCAZ 2752); San Miguel de los Bancos (<named-content xmlns:xlink="http://www.w3.org/1999/xlink" content-type="dwc:verbatimCoordinates" xlink:type="simple">0.0166°S, 78.8833°W</named-content>), (QCAZ 3813, 3815–818); San Miguel de los Bancos, Río Pitzará, 130 m (QCAZ 50846); km 9 San Miguel de los Bancos–Puerto Quito road (<named-content xmlns:xlink="http://www.w3.org/1999/xlink" content-type="dwc:verbatimCoordinates" xlink:type="simple">0.072°S, 78.9599°W</named-content>), (QCAZ 5860); Puerto Quito, ENDESA (<named-content xmlns:xlink="http://www.w3.org/1999/xlink" content-type="dwc:verbatimCoordinates" xlink:type="simple">0.098°S, 79.117°W</named-content>), (QCAZ 36827). PROVINCIA SANTO DOMINGO: Bosque Protector La Perla (<named-content xmlns:xlink="http://www.w3.org/1999/xlink" content-type="dwc:verbatimCoordinates" xlink:type="simple">0.057°S, 79.359°W</named-content>), (QCAZ 3500–504); km 8 road to Santo Domingo (<named-content xmlns:xlink="http://www.w3.org/1999/xlink" content-type="dwc:verbatimCoordinates" xlink:type="simple">0.2005°S, 79.1924°W</named-content>), 528 m (QCAZ 23621). PANAMA: COMARCA GUNA YALA: Dad Nakue Dubpir, Río Ogandí (<named-content xmlns:xlink="http://www.w3.org/1999/xlink" content-type="dwc:verbatimCoordinates" xlink:type="simple">9.2477°N, 78.1744°W</named-content>), 150 m (CH 8842); Udirbi, Reserva Forestal (<named-content xmlns:xlink="http://www.w3.org/1999/xlink" content-type="dwc:verbatimCoordinates" xlink:type="simple">9.3167°N, 78.9833°W</named-content>), 342 m (CH 1706); PROVINCIA COCLÉ: La Mina, Río Indio (<named-content xmlns:xlink="http://www.w3.org/1999/xlink" content-type="dwc:verbatimCoordinates" xlink:type="simple">8.9382°N, 80.1469°W</named-content>), 48 m (CH 4922); near Río Tife cascade, Parque Nacional General de División Omar Torrijos Herrera (<named-content xmlns:xlink="http://www.w3.org/1999/xlink" content-type="dwc:verbatimCoordinates" xlink:type="simple">8.7065°N, 80.6352°W</named-content>), 460 m (CH 0065); Obispo (<named-content xmlns:xlink="http://www.w3.org/1999/xlink" content-type="dwc:verbatimCoordinates" xlink:type="simple">9.1167°N, 79.6833°W</named-content>) (MNHN 84285); Quebrada La Tiburcia, Cascajal (<named-content xmlns:xlink="http://www.w3.org/1999/xlink" content-type="dwc:verbatimCoordinates" xlink:type="simple">8.7158°N, 80.4605°W</named-content>), 180 m (CH 5042); Quebrada La Varona, near Palmarazo (<named-content xmlns:xlink="http://www.w3.org/1999/xlink" content-type="dwc:verbatimCoordinates" xlink:type="simple">8.7342°N, 80.6565°W</named-content>), 125 m (CH 5139). PROVINCIA COLÓN: Chitra, Santa Isabel (<named-content xmlns:xlink="http://www.w3.org/1999/xlink" content-type="dwc:verbatimCoordinates" xlink:type="simple">9.5186°N, 79.1534°W</named-content>), 90 m (CH 7783); El Limón, Río Indio (<named-content xmlns:xlink="http://www.w3.org/1999/xlink" content-type="dwc:verbatimCoordinates" xlink:type="simple">8.9919°N, 80.1701°W</named-content>), 19 m (CH 4967); Rinconcito, Punta Rincón (<named-content xmlns:xlink="http://www.w3.org/1999/xlink" content-type="dwc:verbatimCoordinates" xlink:type="simple">9.0135°N, 80.6884°W</named-content>), 52 m (CH 1412); Río Caimito, Petaquilla (<named-content xmlns:xlink="http://www.w3.org/1999/xlink" content-type="dwc:verbatimCoordinates" xlink:type="simple">8.9706°N, 80.671°W</named-content>), 54 m (CH 5476); Río Boquerón (<named-content xmlns:xlink="http://www.w3.org/1999/xlink" content-type="dwc:verbatimCoordinates" xlink:type="simple">9.3857°N, 79.4826°W</named-content>), 150 m (AMNH 89459); Río Frijoles, Camino del Oleoducto, Parque Nacional Soberanía (<named-content xmlns:xlink="http://www.w3.org/1999/xlink" content-type="dwc:verbatimCoordinates" xlink:type="simple">9.1523°N, 79.7347°W</named-content>), 67 m (CH 0307); road to Piña, after the represa Gatún (<named-content xmlns:xlink="http://www.w3.org/1999/xlink" content-type="dwc:verbatimCoordinates" xlink:type="simple">9.2603°N, 79.94°W</named-content>), 34 m (CH 1679); Sta. Rosa and Guayabalito (<named-content xmlns:xlink="http://www.w3.org/1999/xlink" content-type="dwc:verbatimCoordinates" xlink:type="simple">9.1833°N, 79.65°W</named-content>), 36 m (AMNH 55475); PROVINCIA DARIÉN: between Dos Bocas de Antaral and campsite on Serranía de Jingurudó (<named-content xmlns:xlink="http://www.w3.org/1999/xlink" content-type="dwc:verbatimCoordinates" xlink:type="simple">7.6564°N, 77.9986°W</named-content>), &lt;675 m (CH 4641); Cerro Tacarcuna, Río Pucuro (8.0011°N, 77.4852 °W), 640 m (AMNH 104454); Cana, trail to Boca de Cupé, Pinogana (<named-content xmlns:xlink="http://www.w3.org/1999/xlink" content-type="dwc:verbatimCoordinates" xlink:type="simple">7.7661°N, 77.6752°W</named-content>), 518 m (CH 9104); Estación Pirre, Río Peresénico (<named-content xmlns:xlink="http://www.w3.org/1999/xlink" content-type="dwc:verbatimCoordinates" xlink:type="simple">8.0192°N, 77.7325°W</named-content>), 90 m (CH 4057); Laguna Purriche (<named-content xmlns:xlink="http://www.w3.org/1999/xlink" content-type="dwc:verbatimCoordinates" xlink:type="simple">7.7222°N, 77.6555°W</named-content>), 475 m (CH 6376); PROVINCIA PANAMA: Altos de Majé (AMNH 88689–8690, 88694); Barro Colorado (<named-content xmlns:xlink="http://www.w3.org/1999/xlink" content-type="dwc:verbatimCoordinates" xlink:type="simple">9.1636°N, 79.8378°W</named-content>), 79 m (AMNH 20896, 5274, 55461–462); Parque Nacional Soberanía, Ancón (<named-content xmlns:xlink="http://www.w3.org/1999/xlink" content-type="dwc:verbatimCoordinates" xlink:type="simple">9.0764°N, 79.6594°W</named-content>), 130 m (CH 9192); Chiva Chiva Road, Parque Nacional Camino de Cruces (<named-content xmlns:xlink="http://www.w3.org/1999/xlink" content-type="dwc:verbatimCoordinates" xlink:type="simple">9.0284°N, 79.5899°W</named-content>), 41 m (CH 0491); Cruces trail (<named-content xmlns:xlink="http://www.w3.org/1999/xlink" content-type="dwc:verbatimCoordinates" xlink:type="simple">9.0453°N, 79.5892°W</named-content>), 77 m (AMNH 55460); Finca Santa Bárbara, Nuevo Emperador, Arraiján (<named-content xmlns:xlink="http://www.w3.org/1999/xlink" content-type="dwc:verbatimCoordinates" xlink:type="simple">9.0011°N, 79.7235°W</named-content>), 135 m (CH 1158); near Boquerón, Candelaria and Peluca (<named-content xmlns:xlink="http://www.w3.org/1999/xlink" content-type="dwc:verbatimCoordinates" xlink:type="simple">9.3671°N, 79.5546 °W</named-content>) (AMNH 53699); near entrance to Chilibrillo Cave (<named-content xmlns:xlink="http://www.w3.org/1999/xlink" content-type="dwc:verbatimCoordinates" xlink:type="simple">9.1833°N, 79.6167°W</named-content>) (AMNH 55476); Pacora (<named-content xmlns:xlink="http://www.w3.org/1999/xlink" content-type="dwc:verbatimCoordinates" xlink:type="simple">9.0833°N, 79.2833°W</named-content>), 20 m (QCAZ 55481); Río Arraijancito (<named-content xmlns:xlink="http://www.w3.org/1999/xlink" content-type="dwc:verbatimCoordinates" xlink:type="simple">8.983°N, 79.6361°W</named-content>), 110 m (CH 3980); Río Chico Masambí, Parque Nacional Soberanía, Ancón (<named-content xmlns:xlink="http://www.w3.org/1999/xlink" content-type="dwc:verbatimCoordinates" xlink:type="simple">9.0787°N, 79.6601°W</named-content>), 135 m (MVUP 2299); Río Indio Arriba (<named-content xmlns:xlink="http://www.w3.org/1999/xlink" content-type="dwc:verbatimCoordinates" xlink:type="simple">8.6562°N, 80.1144°W</named-content>), 645 m (CH 5005); San Juan de Pequení (<named-content xmlns:xlink="http://www.w3.org/1999/xlink" content-type="dwc:verbatimCoordinates" xlink:type="simple">9.3841°N, 79.5227°W</named-content>), 100 m (CH 3702); stream near ACP Estación Río Chico (<named-content xmlns:xlink="http://www.w3.org/1999/xlink" content-type="dwc:verbatimCoordinates" xlink:type="simple">9.2636°N, 79.5097°W</named-content>), 116 m (CH 6825); Tortí (<named-content xmlns:xlink="http://www.w3.org/1999/xlink" content-type="dwc:verbatimCoordinates" xlink:type="simple">8.9389°N, 78.4573°W</named-content>), 95 m (MVUP 2256); Trinidad (<named-content xmlns:xlink="http://www.w3.org/1999/xlink" content-type="dwc:verbatimCoordinates" xlink:type="simple">8.7321°N, 79.9617°W</named-content>), 420 m (CH 4313); Altos de Cerro Azul, Cerro Jefe (<named-content xmlns:xlink="http://www.w3.org/1999/xlink" content-type="dwc:verbatimCoordinates" xlink:type="simple">9.2284°N, 79.4046°W</named-content>), 800 m (CH 3441).</p><p><italic><tp:taxon-name><tp:taxon-name-part taxon-name-part-type="genus">Rhinella</tp:taxon-name-part> <tp:taxon-name-part taxon-name-part-type="species">margaritifera</tp:taxon-name-part></tp:taxon-name></italic>.— ECUADOR: PROVINCIA ORELLANA: Parque Nacional Yasuní, Estación Científica Yasuní (<named-content xmlns:xlink="http://www.w3.org/1999/xlink" content-type="dwc:verbatimCoordinates" xlink:type="simple">0.6772°S, 76.4012°W</named-content>), 230 m (QCAZ 8415, 17736, 17740, 41011); Parque Nacional Yasuní, Bloque 31 (<named-content xmlns:xlink="http://www.w3.org/1999/xlink" content-type="dwc:verbatimCoordinates" xlink:type="simple">0.942°S, 75.905°W</named-content>), (QCAZ 11909); Parque Nacional Yasuní, Rio Yasuní (<named-content xmlns:xlink="http://www.w3.org/1999/xlink" content-type="dwc:verbatimCoordinates" xlink:type="simple">0.9248°S, 75.9152°W</named-content>), 206 m (QCAZ 11940); Parque Nacional Yasuní, Via Pompeya-Iro (<named-content xmlns:xlink="http://www.w3.org/1999/xlink" content-type="dwc:verbatimCoordinates" xlink:type="simple">0.6536°S, 76.4536°W</named-content>), 287 m (QCAZ 17216, 17329, 43011, 22401); Parque Nacional Yasuní, Apaika (<named-content xmlns:xlink="http://www.w3.org/1999/xlink" content-type="dwc:verbatimCoordinates" xlink:type="simple">0.8656°S, 75.9245°W</named-content>), (QCAZ 33545); Estación Biológica Tiputini (<named-content xmlns:xlink="http://www.w3.org/1999/xlink" content-type="dwc:verbatimCoordinates" xlink:type="simple">0.0639°S, 76.1493°W</named-content>), 250 m (QCAZ 10207); Nuevo Rocafuerte (<named-content xmlns:xlink="http://www.w3.org/1999/xlink" content-type="dwc:verbatimCoordinates" xlink:type="simple">0.8967°S, 75.437°W</named-content>),186 m (QCAZ 39466); Añangu (<named-content xmlns:xlink="http://www.w3.org/1999/xlink" content-type="dwc:verbatimCoordinates" xlink:type="simple">0.5249°S, 76.3844°W</named-content>), 255 m (QCAZ 43952–953); Chiroisla (<named-content xmlns:xlink="http://www.w3.org/1999/xlink" content-type="dwc:verbatimCoordinates" xlink:type="simple">0.58°S, 75.9177°W</named-content>), 207 m (QCAZ 44318–319; Huiririma (<named-content xmlns:xlink="http://www.w3.org/1999/xlink" content-type="dwc:verbatimCoordinates" xlink:type="simple">0.7116°S, 75.6239°W</named-content>), 194 m (QCAZ 44563–565). PROVINCIA PASTAZA: Río Bobonaza (<named-content xmlns:xlink="http://www.w3.org/1999/xlink" content-type="dwc:verbatimCoordinates" xlink:type="simple">1.8056°S, 77.3313°W</named-content>), 250 m (QCAZ 10650); Kapawi Lodge (<named-content xmlns:xlink="http://www.w3.org/1999/xlink" content-type="dwc:verbatimCoordinates" xlink:type="simple">2.5387 °S, 76.8583°W</named-content>), 239 m (QCAZ 25476, 25488–489); Pomona (<named-content xmlns:xlink="http://www.w3.org/1999/xlink" content-type="dwc:verbatimCoordinates" xlink:type="simple">1.625°S, 77.9072°W</named-content>), 846 m (QCAZ 25631). PROVINCIA SUCUMBIOS: Reserva Limoncocha (<named-content xmlns:xlink="http://www.w3.org/1999/xlink" content-type="dwc:verbatimCoordinates" xlink:type="simple">0.4062°S, 76.6195°W</named-content>), 261 m (QCAZ 43104, 43108); Pañacocha (<named-content xmlns:xlink="http://www.w3.org/1999/xlink" content-type="dwc:verbatimCoordinates" xlink:type="simple">0.4712°S, 76.0667°W</named-content>), 255 m (QCAZ 44098–099). PROVINCIA NAPO: Reserva Yachana (<named-content xmlns:xlink="http://www.w3.org/1999/xlink" content-type="dwc:verbatimCoordinates" xlink:type="simple">0.8333°S, 77.1667 °W</named-content>), 350 m (<bold>QCAZ 42269</bold>); Cascada de San Rafael (<named-content xmlns:xlink="http://www.w3.org/1999/xlink" content-type="dwc:verbatimCoordinates" xlink:type="simple">0.1036°S, 77.5808°W</named-content>), 1300 m (QCAZ 31708). PROVINCIA MORONA SANTIAGO: Plan de Milagro (<named-content xmlns:xlink="http://www.w3.org/1999/xlink" content-type="dwc:verbatimCoordinates" xlink:type="simple">3.0011 °S, 78.5052°W</named-content>), 1950 m (QCAZ 48242).</p><!--PageBreak--></app><fig id="F1" position="float" orientation="portrait"><label>Figure 1.</label><caption><p>Localities of the <italic><tp:taxon-name><tp:taxon-name-part taxon-name-part-type="genus">Rhinella</tp:taxon-name-part> <tp:taxon-name-part taxon-name-part-type="species">margaritifera</tp:taxon-name-part></tp:taxon-name></italic> group from Chocó (triangles) and Amazon (squares). Gray for specimens analyzed morphologically, black for specimens analyzed both genetically and morphologically. Specimens (listed in Appendix <xref ref-type="app" rid="App1">1</xref> and Table <xref ref-type="table" rid="T1">1</xref>) are deposited at the Museo de Zoología of Pontificia Universidad Católica del Ecuador (QCAZ), Centro de Ornitología y Biodiversidad (CORBIDI), and National Museum of Natural History (USNM).</p></caption><graphic xmlns:xlink="http://www.w3.org/1999/xlink" xlink:href="zookeys-501-109-g001.jpg" position="float" orientation="portrait" xlink:type="simple" id="oo_42951.jpg"/></fig><table-wrap id="T1" position="float" orientation="portrait"><label>Table 1.</label><caption><p>GenBank accession numbers for DNA sequences used in the phylogenetic analysis.</p></caption><table rules="all"><tbody><tr><th rowspan="2" colspan="1">Museum No.</th><th rowspan="2" colspan="1">Species</th><th rowspan="2" colspan="1">Country</th><th rowspan="2" colspan="1">Locality</th><th rowspan="1" colspan="4">GenBank Accession No.</th><th rowspan="2" colspan="1">Reference</th></tr><tr><th rowspan="1" colspan="1">TYR</th><th rowspan="1" colspan="1">16S</th><th rowspan="1" colspan="1">12S</th><th rowspan="1" colspan="1">COI</th></tr><tr><td rowspan="1" colspan="1">QCAZ10253</td><td rowspan="1" colspan="1"><italic><tp:taxon-name><tp:taxon-name-part taxon-name-part-type="genus">Rhinella</tp:taxon-name-part> <tp:taxon-name-part taxon-name-part-type="species">alata</tp:taxon-name-part></tp:taxon-name></italic></td><td rowspan="1" colspan="1">Ecuador</td><td rowspan="1" colspan="1">Reserva La Chiquita</td><td rowspan="1" colspan="1"><ext-link xmlns:xlink="http://www.w3.org/1999/xlink" ext-link-type="gen" xlink:href="KR012523" xlink:type="simple">KR012523</ext-link></td><td rowspan="1" colspan="1"><ext-link xmlns:xlink="http://www.w3.org/1999/xlink" ext-link-type="gen" xlink:href="KR012615" xlink:type="simple">KR012615</ext-link></td><td rowspan="1" colspan="1"><ext-link xmlns:xlink="http://www.w3.org/1999/xlink" ext-link-type="gen" xlink:href="KR012605" xlink:type="simple">KR012605</ext-link></td><td rowspan="1" colspan="1"><ext-link xmlns:xlink="http://www.w3.org/1999/xlink" ext-link-type="gen" xlink:href="KR012568" xlink:type="simple">KR012568</ext-link></td><td rowspan="1" colspan="1">This study</td></tr><tr><td rowspan="1" colspan="1">QCAZ10254</td><td rowspan="1" colspan="1"><italic><tp:taxon-name><tp:taxon-name-part taxon-name-part-type="genus">Rhinella</tp:taxon-name-part> <tp:taxon-name-part taxon-name-part-type="species">alata</tp:taxon-name-part></tp:taxon-name></italic></td><td rowspan="1" colspan="1">Ecuador</td><td rowspan="1" colspan="1">Reserva La Chiquita</td><td rowspan="1" colspan="1"><ext-link xmlns:xlink="http://www.w3.org/1999/xlink" ext-link-type="gen" xlink:href="KR012524" xlink:type="simple">KR012524</ext-link></td><td rowspan="1" colspan="1"><ext-link xmlns:xlink="http://www.w3.org/1999/xlink" ext-link-type="gen" xlink:href="KR012616" xlink:type="simple">KR012616</ext-link></td><td rowspan="1" colspan="1"><ext-link xmlns:xlink="http://www.w3.org/1999/xlink" ext-link-type="gen" xlink:href="KR012601" xlink:type="simple">KR012601</ext-link></td><td rowspan="1" colspan="1"><ext-link xmlns:xlink="http://www.w3.org/1999/xlink" ext-link-type="gen" xlink:href="KR012567" xlink:type="simple">KR012567</ext-link></td><td rowspan="1" colspan="1">This study</td></tr><tr><td rowspan="1" colspan="1">QCAZ10255</td><td rowspan="1" colspan="1"><italic><tp:taxon-name><tp:taxon-name-part taxon-name-part-type="genus">Rhinella</tp:taxon-name-part> <tp:taxon-name-part taxon-name-part-type="species">alata</tp:taxon-name-part></tp:taxon-name></italic></td><td rowspan="1" colspan="1">Ecuador</td><td rowspan="1" colspan="1">Reserva La Chiquita</td><td rowspan="1" colspan="1"><ext-link xmlns:xlink="http://www.w3.org/1999/xlink" ext-link-type="gen" xlink:href="KR012525" xlink:type="simple">KR012525</ext-link></td><td rowspan="1" colspan="1"><ext-link xmlns:xlink="http://www.w3.org/1999/xlink" ext-link-type="gen" xlink:href="KR012617" xlink:type="simple">KR012617</ext-link></td><td rowspan="1" colspan="1"><ext-link xmlns:xlink="http://www.w3.org/1999/xlink" ext-link-type="gen" xlink:href="KR012602" xlink:type="simple">KR012602</ext-link></td><td rowspan="1" colspan="1"><ext-link xmlns:xlink="http://www.w3.org/1999/xlink" ext-link-type="gen" xlink:href="KR012570" xlink:type="simple">KR012570</ext-link></td><td rowspan="1" colspan="1">This study</td></tr><tr><td rowspan="1" colspan="1">QCAZ11598</td><td rowspan="1" colspan="1"><italic><tp:taxon-name><tp:taxon-name-part taxon-name-part-type="genus">Rhinella</tp:taxon-name-part> <tp:taxon-name-part taxon-name-part-type="species">alata</tp:taxon-name-part></tp:taxon-name></italic></td><td rowspan="1" colspan="1">Ecuador</td><td rowspan="1" colspan="1">Reserva La Chiquita</td><td rowspan="1" colspan="1"><ext-link xmlns:xlink="http://www.w3.org/1999/xlink" ext-link-type="gen" xlink:href="KR012526" xlink:type="simple">KR012526</ext-link></td><td rowspan="1" colspan="1"><ext-link xmlns:xlink="http://www.w3.org/1999/xlink" ext-link-type="gen" xlink:href="KR012618" xlink:type="simple">KR012618</ext-link></td><td rowspan="1" colspan="1"><ext-link xmlns:xlink="http://www.w3.org/1999/xlink" ext-link-type="gen" xlink:href="KR012603" xlink:type="simple">KR012603</ext-link></td><td rowspan="1" colspan="1"><ext-link xmlns:xlink="http://www.w3.org/1999/xlink" ext-link-type="gen" xlink:href="KR012550" xlink:type="simple">KR012550</ext-link></td><td rowspan="1" colspan="1">This study</td></tr><tr><td rowspan="1" colspan="1">QCAZ13882</td><td rowspan="1" colspan="1"><italic><tp:taxon-name><tp:taxon-name-part taxon-name-part-type="genus">Rhinella</tp:taxon-name-part> <tp:taxon-name-part taxon-name-part-type="species">alata</tp:taxon-name-part></tp:taxon-name></italic></td><td rowspan="1" colspan="1">Ecuador</td><td rowspan="1" colspan="1">Manta Real</td><td rowspan="1" colspan="1"><ext-link xmlns:xlink="http://www.w3.org/1999/xlink" ext-link-type="gen" xlink:href="KR012527" xlink:type="simple">KR012527</ext-link></td><td rowspan="1" colspan="1"><ext-link xmlns:xlink="http://www.w3.org/1999/xlink" ext-link-type="gen" xlink:href="KR012619" xlink:type="simple">KR012619</ext-link></td><td rowspan="1" colspan="1"><ext-link xmlns:xlink="http://www.w3.org/1999/xlink" ext-link-type="gen" xlink:href="KR012597" xlink:type="simple">KR012597</ext-link></td><td rowspan="1" colspan="1"><ext-link xmlns:xlink="http://www.w3.org/1999/xlink" ext-link-type="gen" xlink:href="KR012571" xlink:type="simple">KR012571</ext-link></td><td rowspan="1" colspan="1">This study</td></tr><tr><td rowspan="1" colspan="1">QCAZ13896</td><td rowspan="1" colspan="1"><italic><tp:taxon-name><tp:taxon-name-part taxon-name-part-type="genus">Rhinella</tp:taxon-name-part> <tp:taxon-name-part taxon-name-part-type="species">alata</tp:taxon-name-part></tp:taxon-name></italic></td><td rowspan="1" colspan="1">Ecuador</td><td rowspan="1" colspan="1">Manta Real</td><td rowspan="1" colspan="1">-</td><td rowspan="1" colspan="1"><ext-link xmlns:xlink="http://www.w3.org/1999/xlink" ext-link-type="gen" xlink:href="DQ158471" xlink:type="simple">DQ158471</ext-link></td><td rowspan="1" colspan="1"><ext-link xmlns:xlink="http://www.w3.org/1999/xlink" ext-link-type="gen" xlink:href="DQ158471" xlink:type="simple">DQ158471</ext-link></td><td rowspan="1" colspan="1">-</td><td rowspan="1" colspan="1"><xref ref-type="bibr" rid="B57">Pramuk 2006</xref></td></tr><tr><td rowspan="1" colspan="1">QCAZ14607</td><td rowspan="1" colspan="1"><italic><tp:taxon-name><tp:taxon-name-part taxon-name-part-type="genus">Rhinella</tp:taxon-name-part> <tp:taxon-name-part taxon-name-part-type="species">alata</tp:taxon-name-part></tp:taxon-name></italic></td><td rowspan="1" colspan="1">Ecuador</td><td rowspan="1" colspan="1">Borbón</td><td rowspan="1" colspan="1"><ext-link xmlns:xlink="http://www.w3.org/1999/xlink" ext-link-type="gen" xlink:href="KR012528" xlink:type="simple">KR012528</ext-link></td><td rowspan="1" colspan="1"><ext-link xmlns:xlink="http://www.w3.org/1999/xlink" ext-link-type="gen" xlink:href="KR012620" xlink:type="simple">KR012620</ext-link></td><td rowspan="1" colspan="1"><ext-link xmlns:xlink="http://www.w3.org/1999/xlink" ext-link-type="gen" xlink:href="KR012578" xlink:type="simple">KR012578</ext-link></td><td rowspan="1" colspan="1"><ext-link xmlns:xlink="http://www.w3.org/1999/xlink" ext-link-type="gen" xlink:href="KR012552" xlink:type="simple">KR012552</ext-link></td><td rowspan="1" colspan="1">This study</td></tr><tr><td rowspan="1" colspan="1">QCAZ37244</td><td rowspan="1" colspan="1"><italic><tp:taxon-name><tp:taxon-name-part taxon-name-part-type="genus">Rhinella</tp:taxon-name-part> <tp:taxon-name-part taxon-name-part-type="species">alata</tp:taxon-name-part></tp:taxon-name></italic></td><td rowspan="1" colspan="1">Ecuador</td><td rowspan="1" colspan="1">Valle Hermoso</td><td rowspan="1" colspan="1"><ext-link xmlns:xlink="http://www.w3.org/1999/xlink" ext-link-type="gen" xlink:href="KR012539" xlink:type="simple">KR012539</ext-link></td><td rowspan="1" colspan="1"><ext-link xmlns:xlink="http://www.w3.org/1999/xlink" ext-link-type="gen" xlink:href="KR012632" xlink:type="simple">KR012632</ext-link></td><td rowspan="1" colspan="1"><ext-link xmlns:xlink="http://www.w3.org/1999/xlink" ext-link-type="gen" xlink:href="KR012592" xlink:type="simple">KR012592</ext-link></td><td rowspan="1" colspan="1"><ext-link xmlns:xlink="http://www.w3.org/1999/xlink" ext-link-type="gen" xlink:href="KR012576" xlink:type="simple">KR012576</ext-link></td><td rowspan="1" colspan="1">This study</td></tr><tr><td rowspan="1" colspan="1">QCAZ37248</td><td rowspan="1" colspan="1"><italic><tp:taxon-name><tp:taxon-name-part taxon-name-part-type="genus">Rhinella</tp:taxon-name-part> <tp:taxon-name-part taxon-name-part-type="species">alata</tp:taxon-name-part></tp:taxon-name></italic></td><td rowspan="1" colspan="1">Ecuador</td><td rowspan="1" colspan="1">Valle Hermoso</td><td rowspan="1" colspan="1"><ext-link xmlns:xlink="http://www.w3.org/1999/xlink" ext-link-type="gen" xlink:href="KR012540" xlink:type="simple">KR012540</ext-link></td><td rowspan="1" colspan="1"><ext-link xmlns:xlink="http://www.w3.org/1999/xlink" ext-link-type="gen" xlink:href="KR012633" xlink:type="simple">KR012633</ext-link></td><td rowspan="1" colspan="1"><ext-link xmlns:xlink="http://www.w3.org/1999/xlink" ext-link-type="gen" xlink:href="KR012595" xlink:type="simple">KR012595</ext-link></td><td rowspan="1" colspan="1"><ext-link xmlns:xlink="http://www.w3.org/1999/xlink" ext-link-type="gen" xlink:href="KR012544" xlink:type="simple">KR012544</ext-link></td><td rowspan="1" colspan="1">This study</td></tr><tr><td rowspan="1" colspan="1">QCAZ 23161</td><td rowspan="1" colspan="1"><italic><tp:taxon-name><tp:taxon-name-part taxon-name-part-type="genus">Rhinella</tp:taxon-name-part> <tp:taxon-name-part taxon-name-part-type="species">alata</tp:taxon-name-part></tp:taxon-name></italic></td><td rowspan="1" colspan="1">Ecuador</td><td rowspan="1" colspan="1">San Lorenzo</td><td rowspan="1" colspan="1"><ext-link xmlns:xlink="http://www.w3.org/1999/xlink" ext-link-type="gen" xlink:href="KR012534" xlink:type="simple">KR012534</ext-link></td><td rowspan="1" colspan="1"><ext-link xmlns:xlink="http://www.w3.org/1999/xlink" ext-link-type="gen" xlink:href="KR012626" xlink:type="simple">KR012626</ext-link></td><td rowspan="1" colspan="1"><ext-link xmlns:xlink="http://www.w3.org/1999/xlink" ext-link-type="gen" xlink:href="KR012577" xlink:type="simple">KR012577</ext-link></td><td rowspan="1" colspan="1"><ext-link xmlns:xlink="http://www.w3.org/1999/xlink" ext-link-type="gen" xlink:href="KR012562" xlink:type="simple">KR012562</ext-link></td><td rowspan="1" colspan="1">This study</td></tr><tr><td rowspan="1" colspan="1">QCAZ25023</td><td rowspan="1" colspan="1"><italic><tp:taxon-name><tp:taxon-name-part taxon-name-part-type="genus">Rhinella</tp:taxon-name-part> <tp:taxon-name-part taxon-name-part-type="species">alata</tp:taxon-name-part></tp:taxon-name></italic></td><td rowspan="1" colspan="1">Ecuador</td><td rowspan="1" colspan="1">La Tortuga</td><td rowspan="1" colspan="1"><ext-link xmlns:xlink="http://www.w3.org/1999/xlink" ext-link-type="gen" xlink:href="KR012536" xlink:type="simple">KR012536</ext-link></td><td rowspan="1" colspan="1"><ext-link xmlns:xlink="http://www.w3.org/1999/xlink" ext-link-type="gen" xlink:href="KR012629" xlink:type="simple">KR012629</ext-link></td><td rowspan="1" colspan="1"><ext-link xmlns:xlink="http://www.w3.org/1999/xlink" ext-link-type="gen" xlink:href="KR012596" xlink:type="simple">KR012596</ext-link></td><td rowspan="1" colspan="1"><ext-link xmlns:xlink="http://www.w3.org/1999/xlink" ext-link-type="gen" xlink:href="KR012572" xlink:type="simple">KR012572</ext-link></td><td rowspan="1" colspan="1">This study</td></tr><tr><td rowspan="1" colspan="1">QCAZ25025</td><td rowspan="1" colspan="1"><italic><tp:taxon-name><tp:taxon-name-part taxon-name-part-type="genus">Rhinella</tp:taxon-name-part> <tp:taxon-name-part taxon-name-part-type="species">alata</tp:taxon-name-part></tp:taxon-name></italic></td><td rowspan="1" colspan="1">Ecuador</td><td rowspan="1" colspan="1">La Tortuga</td><td rowspan="1" colspan="1"><ext-link xmlns:xlink="http://www.w3.org/1999/xlink" ext-link-type="gen" xlink:href="KR012537" xlink:type="simple">KR012537</ext-link></td><td rowspan="1" colspan="1"><ext-link xmlns:xlink="http://www.w3.org/1999/xlink" ext-link-type="gen" xlink:href="KR012630" xlink:type="simple">KR012630</ext-link></td><td rowspan="1" colspan="1"><ext-link xmlns:xlink="http://www.w3.org/1999/xlink" ext-link-type="gen" xlink:href="KR012582" xlink:type="simple">KR012582</ext-link></td><td rowspan="1" colspan="1"><ext-link xmlns:xlink="http://www.w3.org/1999/xlink" ext-link-type="gen" xlink:href="KR012573" xlink:type="simple">KR012573</ext-link></td><td rowspan="1" colspan="1">This study</td></tr><tr><td rowspan="1" colspan="1">QCAZ25032</td><td rowspan="1" colspan="1"><italic><tp:taxon-name><tp:taxon-name-part taxon-name-part-type="genus">Rhinella</tp:taxon-name-part> <tp:taxon-name-part taxon-name-part-type="species">alata</tp:taxon-name-part></tp:taxon-name></italic></td><td rowspan="1" colspan="1">Ecuador</td><td rowspan="1" colspan="1">La Pedorrera</td><td rowspan="1" colspan="1"><ext-link xmlns:xlink="http://www.w3.org/1999/xlink" ext-link-type="gen" xlink:href="KR012538" xlink:type="simple">KR012538</ext-link></td><td rowspan="1" colspan="1"><ext-link xmlns:xlink="http://www.w3.org/1999/xlink" ext-link-type="gen" xlink:href="KR012631" xlink:type="simple">KR012631</ext-link></td><td rowspan="1" colspan="1"><ext-link xmlns:xlink="http://www.w3.org/1999/xlink" ext-link-type="gen" xlink:href="KR012604" xlink:type="simple">KR012604</ext-link></td><td rowspan="1" colspan="1"><ext-link xmlns:xlink="http://www.w3.org/1999/xlink" ext-link-type="gen" xlink:href="KR012569" xlink:type="simple">KR012569</ext-link></td><td rowspan="1" colspan="1">This study</td></tr><tr><td rowspan="1" colspan="1">CH9104</td><td rowspan="1" colspan="1"><italic><tp:taxon-name><tp:taxon-name-part taxon-name-part-type="genus">Rhinella</tp:taxon-name-part> <tp:taxon-name-part taxon-name-part-type="species">alata</tp:taxon-name-part></tp:taxon-name></italic></td><td rowspan="1" colspan="1">Panama</td><td rowspan="1" colspan="1">Cana, Boca Cupé</td><td rowspan="1" colspan="1"><ext-link xmlns:xlink="http://www.w3.org/1999/xlink" ext-link-type="gen" xlink:href="KR012507" xlink:type="simple">KR012507</ext-link></td><td rowspan="1" colspan="1"><ext-link xmlns:xlink="http://www.w3.org/1999/xlink" ext-link-type="gen" xlink:href="KR012610" xlink:type="simple">KR012610</ext-link></td><td rowspan="1" colspan="1"><ext-link xmlns:xlink="http://www.w3.org/1999/xlink" ext-link-type="gen" xlink:href="KR012598" xlink:type="simple">KR012598</ext-link></td><td rowspan="1" colspan="1"><ext-link xmlns:xlink="http://www.w3.org/1999/xlink" ext-link-type="gen" xlink:href="KR012560" xlink:type="simple">KR012560</ext-link></td><td rowspan="1" colspan="1">This study</td></tr><tr><td rowspan="1" colspan="1">MVUP2299</td><td rowspan="1" colspan="1"><italic><tp:taxon-name><tp:taxon-name-part taxon-name-part-type="genus">Rhinella</tp:taxon-name-part> <tp:taxon-name-part taxon-name-part-type="species">alata</tp:taxon-name-part></tp:taxon-name></italic></td><td rowspan="1" colspan="1">Panama</td><td rowspan="1" colspan="1">Río Chico Masambí, Parque Nacional Soberanía</td><td rowspan="1" colspan="1"><ext-link xmlns:xlink="http://www.w3.org/1999/xlink" ext-link-type="gen" xlink:href="KR012511" xlink:type="simple">KR012511</ext-link></td><td rowspan="1" colspan="1"><ext-link xmlns:xlink="http://www.w3.org/1999/xlink" ext-link-type="gen" xlink:href="KR012613" xlink:type="simple">KR012613</ext-link></td><td rowspan="1" colspan="1"><ext-link xmlns:xlink="http://www.w3.org/1999/xlink" ext-link-type="gen" xlink:href="KR012600" xlink:type="simple">KR012600</ext-link></td><td rowspan="1" colspan="1"><ext-link xmlns:xlink="http://www.w3.org/1999/xlink" ext-link-type="gen" xlink:href="KR012561" xlink:type="simple">KR012561</ext-link></td><td rowspan="1" colspan="1">This study</td></tr><tr><td rowspan="1" colspan="1">CH9192</td><td rowspan="1" colspan="1"><italic><tp:taxon-name><tp:taxon-name-part taxon-name-part-type="genus">Rhinella</tp:taxon-name-part> <tp:taxon-name-part taxon-name-part-type="species">alata</tp:taxon-name-part></tp:taxon-name></italic></td><td rowspan="1" colspan="1">Panama</td><td rowspan="1" colspan="1">Parque Nacional Soberanía</td><td rowspan="1" colspan="1"><ext-link xmlns:xlink="http://www.w3.org/1999/xlink" ext-link-type="gen" xlink:href="KR012521" xlink:type="simple">KR012521</ext-link></td><td rowspan="1" colspan="1"><ext-link xmlns:xlink="http://www.w3.org/1999/xlink" ext-link-type="gen" xlink:href="KR012611" xlink:type="simple">KR012611</ext-link></td><td rowspan="1" colspan="1"><ext-link xmlns:xlink="http://www.w3.org/1999/xlink" ext-link-type="gen" xlink:href="KR012599" xlink:type="simple">KR012599</ext-link></td><td rowspan="1" colspan="1"><ext-link xmlns:xlink="http://www.w3.org/1999/xlink" ext-link-type="gen" xlink:href="KR012559" xlink:type="simple">KR012559</ext-link></td><td rowspan="1" colspan="1">This study</td></tr><tr><td rowspan="1" colspan="1">QCAZ11597</td><td rowspan="1" colspan="1"><italic><tp:taxon-name><tp:taxon-name-part taxon-name-part-type="genus">Rhinella</tp:taxon-name-part> <tp:taxon-name-part taxon-name-part-type="species">alata</tp:taxon-name-part></tp:taxon-name></italic></td><td rowspan="1" colspan="1">Ecuador</td><td rowspan="1" colspan="1">Reserva La Chiquita</td><td rowspan="1" colspan="1">-</td><td rowspan="1" colspan="1"><ext-link xmlns:xlink="http://www.w3.org/1999/xlink" ext-link-type="gen" xlink:href="DQ15872" xlink:type="simple">DQ15872</ext-link></td><td rowspan="1" colspan="1"><ext-link xmlns:xlink="http://www.w3.org/1999/xlink" ext-link-type="gen" xlink:href="DQ15872" xlink:type="simple">DQ15872</ext-link></td><td rowspan="1" colspan="1">-</td><td rowspan="1" colspan="1"><xref ref-type="bibr" rid="B57">Pramuk 2006</xref></td></tr><tr><td rowspan="1" colspan="1">104mc</td><td rowspan="1" colspan="1"><italic><tp:taxon-name><tp:taxon-name-part taxon-name-part-type="genus">Rhinella</tp:taxon-name-part> <tp:taxon-name-part taxon-name-part-type="species">castaneotica</tp:taxon-name-part></tp:taxon-name></italic></td><td rowspan="1" colspan="1">French Guyana</td><td rowspan="1" colspan="1">Tibourou</td><td rowspan="1" colspan="1"><ext-link xmlns:xlink="http://www.w3.org/1999/xlink" ext-link-type="gen" xlink:href="EF364355" xlink:type="simple">EF364355</ext-link></td><td rowspan="1" colspan="1"><ext-link xmlns:xlink="http://www.w3.org/1999/xlink" ext-link-type="gen" xlink:href="EF364289" xlink:type="simple">EF364289</ext-link></td><td rowspan="1" colspan="1"><ext-link xmlns:xlink="http://www.w3.org/1999/xlink" ext-link-type="gen" xlink:href="EF364263" xlink:type="simple">EF364263</ext-link></td><td rowspan="1" colspan="1">-</td><td rowspan="1" colspan="1"><xref ref-type="bibr" rid="B21">Fouquet et al. 2007b</xref></td></tr><tr><td rowspan="1" colspan="1">110pg</td><td rowspan="1" colspan="1"><italic><tp:taxon-name><tp:taxon-name-part taxon-name-part-type="genus">Rhinella</tp:taxon-name-part> <tp:taxon-name-part taxon-name-part-type="species">castaneotica</tp:taxon-name-part></tp:taxon-name></italic></td><td rowspan="1" colspan="1">French Guyana</td><td rowspan="1" colspan="1">Moint Saint Marcel</td><td rowspan="1" colspan="1"><ext-link xmlns:xlink="http://www.w3.org/1999/xlink" ext-link-type="gen" xlink:href="EF364353" xlink:type="simple">EF364353</ext-link></td><td rowspan="1" colspan="1"><ext-link xmlns:xlink="http://www.w3.org/1999/xlink" ext-link-type="gen" xlink:href="EF364285" xlink:type="simple">EF364285</ext-link></td><td rowspan="1" colspan="1"><ext-link xmlns:xlink="http://www.w3.org/1999/xlink" ext-link-type="gen" xlink:href="EF364259" xlink:type="simple">EF364259</ext-link></td><td rowspan="1" colspan="1">-</td><td rowspan="1" colspan="1"><xref ref-type="bibr" rid="B21">Fouquet et al. 2007b</xref></td></tr><tr><td rowspan="1" colspan="1">QCAZ38477</td><td rowspan="1" colspan="1"><italic><tp:taxon-name><tp:taxon-name-part taxon-name-part-type="genus">Rhinella</tp:taxon-name-part> <tp:taxon-name-part taxon-name-part-type="species">dapsilis</tp:taxon-name-part></tp:taxon-name></italic></td><td rowspan="1" colspan="1">Ecuador</td><td rowspan="1" colspan="1">Villano B</td><td rowspan="1" colspan="1"><ext-link xmlns:xlink="http://www.w3.org/1999/xlink" ext-link-type="gen" xlink:href="KR012513" xlink:type="simple">KR012513</ext-link></td><td rowspan="1" colspan="1"><ext-link xmlns:xlink="http://www.w3.org/1999/xlink" ext-link-type="gen" xlink:href="KR012634" xlink:type="simple">KR012634</ext-link></td><td rowspan="1" colspan="1"><ext-link xmlns:xlink="http://www.w3.org/1999/xlink" ext-link-type="gen" xlink:href="KR012586" xlink:type="simple">KR012586</ext-link></td><td rowspan="1" colspan="1"><ext-link xmlns:xlink="http://www.w3.org/1999/xlink" ext-link-type="gen" xlink:href="KR012554" xlink:type="simple">KR012554</ext-link></td><td rowspan="1" colspan="1">This study</td></tr><tr><td rowspan="1" colspan="1">QCAZ38512</td><td rowspan="1" colspan="1"><italic><tp:taxon-name><tp:taxon-name-part taxon-name-part-type="genus">Rhinella</tp:taxon-name-part> <tp:taxon-name-part taxon-name-part-type="species">dapsilis</tp:taxon-name-part></tp:taxon-name></italic></td><td rowspan="1" colspan="1">Ecuador</td><td rowspan="1" colspan="1">Villano BII</td><td rowspan="1" colspan="1"><ext-link xmlns:xlink="http://www.w3.org/1999/xlink" ext-link-type="gen" xlink:href="KR012514" xlink:type="simple">KR012514</ext-link></td><td rowspan="1" colspan="1"><ext-link xmlns:xlink="http://www.w3.org/1999/xlink" ext-link-type="gen" xlink:href="KR012635" xlink:type="simple">KR012635</ext-link></td><td rowspan="1" colspan="1"><ext-link xmlns:xlink="http://www.w3.org/1999/xlink" ext-link-type="gen" xlink:href="KR012587" xlink:type="simple">KR012587</ext-link></td><td rowspan="1" colspan="1"><ext-link xmlns:xlink="http://www.w3.org/1999/xlink" ext-link-type="gen" xlink:href="KR012558" xlink:type="simple">KR012558</ext-link></td><td rowspan="1" colspan="1">This study</td></tr><tr><td rowspan="1" colspan="1">QCAZ38560</td><td rowspan="1" colspan="1"><italic><tp:taxon-name><tp:taxon-name-part taxon-name-part-type="genus">Rhinella</tp:taxon-name-part> <tp:taxon-name-part taxon-name-part-type="species">dapsilis</tp:taxon-name-part></tp:taxon-name></italic></td><td rowspan="1" colspan="1">Ecuador</td><td rowspan="1" colspan="1">Villano B</td><td rowspan="1" colspan="1"><ext-link xmlns:xlink="http://www.w3.org/1999/xlink" ext-link-type="gen" xlink:href="KR012515" xlink:type="simple">KR012515</ext-link></td><td rowspan="1" colspan="1"><ext-link xmlns:xlink="http://www.w3.org/1999/xlink" ext-link-type="gen" xlink:href="KR012636" xlink:type="simple">KR012636</ext-link></td><td rowspan="1" colspan="1"><ext-link xmlns:xlink="http://www.w3.org/1999/xlink" ext-link-type="gen" xlink:href="KR012588" xlink:type="simple">KR012588</ext-link></td><td rowspan="1" colspan="1"><ext-link xmlns:xlink="http://www.w3.org/1999/xlink" ext-link-type="gen" xlink:href="KR012555" xlink:type="simple">KR012555</ext-link></td><td rowspan="1" colspan="1">This study</td></tr><tr><td rowspan="1" colspan="1">QCAZ38621</td><td rowspan="1" colspan="1"><italic><tp:taxon-name><tp:taxon-name-part taxon-name-part-type="genus">Rhinella</tp:taxon-name-part> <tp:taxon-name-part taxon-name-part-type="species">dapsilis</tp:taxon-name-part></tp:taxon-name></italic></td><td rowspan="1" colspan="1">Ecuador</td><td rowspan="1" colspan="1">Villano K4</td><td rowspan="1" colspan="1"><ext-link xmlns:xlink="http://www.w3.org/1999/xlink" ext-link-type="gen" xlink:href="KR012516" xlink:type="simple">KR012516</ext-link></td><td rowspan="1" colspan="1"><ext-link xmlns:xlink="http://www.w3.org/1999/xlink" ext-link-type="gen" xlink:href="KR012637" xlink:type="simple">KR012637</ext-link></td><td rowspan="1" colspan="1"><ext-link xmlns:xlink="http://www.w3.org/1999/xlink" ext-link-type="gen" xlink:href="KR012606" xlink:type="simple">KR012606</ext-link></td><td rowspan="1" colspan="1"><ext-link xmlns:xlink="http://www.w3.org/1999/xlink" ext-link-type="gen" xlink:href="KR012556" xlink:type="simple">KR012556</ext-link></td><td rowspan="1" colspan="1">This study</td></tr><tr><td rowspan="1" colspan="1">QCAZ38688</td><td rowspan="1" colspan="1"><italic><tp:taxon-name><tp:taxon-name-part taxon-name-part-type="genus">Rhinella</tp:taxon-name-part> <tp:taxon-name-part taxon-name-part-type="species">dapsilis</tp:taxon-name-part></tp:taxon-name></italic></td><td rowspan="1" colspan="1">Ecuador</td><td rowspan="1" colspan="1">Villano K4</td><td rowspan="1" colspan="1"><ext-link xmlns:xlink="http://www.w3.org/1999/xlink" ext-link-type="gen" xlink:href="KR012517" xlink:type="simple">KR012517</ext-link></td><td rowspan="1" colspan="1"><ext-link xmlns:xlink="http://www.w3.org/1999/xlink" ext-link-type="gen" xlink:href="KR012638" xlink:type="simple">KR012638</ext-link></td><td rowspan="1" colspan="1"><ext-link xmlns:xlink="http://www.w3.org/1999/xlink" ext-link-type="gen" xlink:href="KR012607" xlink:type="simple">KR012607</ext-link></td><td rowspan="1" colspan="1"><ext-link xmlns:xlink="http://www.w3.org/1999/xlink" ext-link-type="gen" xlink:href="KR012575" xlink:type="simple">KR012575</ext-link></td><td rowspan="1" colspan="1">This study</td></tr><tr><td rowspan="1" colspan="1">QCAZ38755</td><td rowspan="1" colspan="1"><italic><tp:taxon-name><tp:taxon-name-part taxon-name-part-type="genus">Rhinella</tp:taxon-name-part> <tp:taxon-name-part taxon-name-part-type="species">dapsilis</tp:taxon-name-part></tp:taxon-name></italic></td><td rowspan="1" colspan="1">Ecuador</td><td rowspan="1" colspan="1">Villano BII</td><td rowspan="1" colspan="1"><ext-link xmlns:xlink="http://www.w3.org/1999/xlink" ext-link-type="gen" xlink:href="KR012518" xlink:type="simple">KR012518</ext-link></td><td rowspan="1" colspan="1"><ext-link xmlns:xlink="http://www.w3.org/1999/xlink" ext-link-type="gen" xlink:href="KR012639" xlink:type="simple">KR012639</ext-link></td><td rowspan="1" colspan="1"><ext-link xmlns:xlink="http://www.w3.org/1999/xlink" ext-link-type="gen" xlink:href="KR012589" xlink:type="simple">KR012589</ext-link></td><td rowspan="1" colspan="1"><ext-link xmlns:xlink="http://www.w3.org/1999/xlink" ext-link-type="gen" xlink:href="KR012548" xlink:type="simple">KR012548</ext-link></td><td rowspan="1" colspan="1">This study</td></tr><tr><td rowspan="1" colspan="1">QCAZ38892</td><td rowspan="1" colspan="1"><italic><tp:taxon-name><tp:taxon-name-part taxon-name-part-type="genus">Rhinella</tp:taxon-name-part> <tp:taxon-name-part taxon-name-part-type="species">dapsilis</tp:taxon-name-part></tp:taxon-name></italic></td><td rowspan="1" colspan="1">Ecuador</td><td rowspan="1" colspan="1">Comunidad Kutintza 2</td><td rowspan="1" colspan="1"><ext-link xmlns:xlink="http://www.w3.org/1999/xlink" ext-link-type="gen" xlink:href="KR012519" xlink:type="simple">KR012519</ext-link></td><td rowspan="1" colspan="1"><ext-link xmlns:xlink="http://www.w3.org/1999/xlink" ext-link-type="gen" xlink:href="KR012640" xlink:type="simple">KR012640</ext-link></td><td rowspan="1" colspan="1"><ext-link xmlns:xlink="http://www.w3.org/1999/xlink" ext-link-type="gen" xlink:href="KR012608" xlink:type="simple">KR012608</ext-link></td><td rowspan="1" colspan="1"><ext-link xmlns:xlink="http://www.w3.org/1999/xlink" ext-link-type="gen" xlink:href="KR012566" xlink:type="simple">KR012566</ext-link></td><td rowspan="1" colspan="1">This study</td></tr><tr><td rowspan="1" colspan="1">QCAZ38998</td><td rowspan="1" colspan="1"><italic><tp:taxon-name><tp:taxon-name-part taxon-name-part-type="genus">Rhinella</tp:taxon-name-part> <tp:taxon-name-part taxon-name-part-type="species">dapsilis</tp:taxon-name-part></tp:taxon-name></italic></td><td rowspan="1" colspan="1">Ecuador</td><td rowspan="1" colspan="1">Comunidad Kurintza 3</td><td rowspan="1" colspan="1"><ext-link xmlns:xlink="http://www.w3.org/1999/xlink" ext-link-type="gen" xlink:href="KR012520" xlink:type="simple">KR012520</ext-link></td><td rowspan="1" colspan="1"><ext-link xmlns:xlink="http://www.w3.org/1999/xlink" ext-link-type="gen" xlink:href="KR012641" xlink:type="simple">KR012641</ext-link></td><td rowspan="1" colspan="1"><ext-link xmlns:xlink="http://www.w3.org/1999/xlink" ext-link-type="gen" xlink:href="KR012590" xlink:type="simple">KR012590</ext-link></td><td rowspan="1" colspan="1"><ext-link xmlns:xlink="http://www.w3.org/1999/xlink" ext-link-type="gen" xlink:href="KR012549" xlink:type="simple">KR012549</ext-link></td><td rowspan="1" colspan="1">This study</td></tr><tr><td rowspan="1" colspan="1">MTR19199</td><td rowspan="1" colspan="1"><italic><tp:taxon-name><tp:taxon-name-part taxon-name-part-type="genus">Rhinella</tp:taxon-name-part> <tp:taxon-name-part taxon-name-part-type="species">hoogmoedi</tp:taxon-name-part></tp:taxon-name></italic></td><td rowspan="1" colspan="1">Brazil</td><td rowspan="1" colspan="1">Bahia, Camacan</td><td rowspan="1" colspan="1">-</td><td rowspan="1" colspan="1"><ext-link xmlns:xlink="http://www.w3.org/1999/xlink" ext-link-type="gen" xlink:href="JN867571" xlink:type="simple">JN867571</ext-link></td><td rowspan="1" colspan="1"><ext-link xmlns:xlink="http://www.w3.org/1999/xlink" ext-link-type="gen" xlink:href="JN867545" xlink:type="simple">JN867545</ext-link></td><td rowspan="1" colspan="1">-</td><td rowspan="1" colspan="1"><xref ref-type="bibr" rid="B20">Fouquet et al. 2012a</xref></td></tr><tr><td rowspan="1" colspan="1">112bm</td><td rowspan="1" colspan="1"><italic><tp:taxon-name><tp:taxon-name-part taxon-name-part-type="genus">Rhinella</tp:taxon-name-part> <tp:taxon-name-part taxon-name-part-type="species">lescurei</tp:taxon-name-part></tp:taxon-name></italic></td><td rowspan="1" colspan="1">French Guyana</td><td rowspan="1" colspan="1">Litany</td><td rowspan="1" colspan="1"><ext-link xmlns:xlink="http://www.w3.org/1999/xlink" ext-link-type="gen" xlink:href="EF364343" xlink:type="simple">EF364343</ext-link></td><td rowspan="1" colspan="1"><ext-link xmlns:xlink="http://www.w3.org/1999/xlink" ext-link-type="gen" xlink:href="EF217473" xlink:type="simple">EF217473</ext-link></td><td rowspan="1" colspan="1"><ext-link xmlns:xlink="http://www.w3.org/1999/xlink" ext-link-type="gen" xlink:href="EF364279" xlink:type="simple">EF364279</ext-link></td><td rowspan="1" colspan="1">-</td><td rowspan="1" colspan="1"><xref ref-type="bibr" rid="B21">Fouquet et al. 2007b</xref></td></tr><tr><td rowspan="1" colspan="1">3027t</td><td rowspan="1" colspan="1"><italic><tp:taxon-name><tp:taxon-name-part taxon-name-part-type="genus">Rhinella</tp:taxon-name-part> <tp:taxon-name-part taxon-name-part-type="species">lescurei</tp:taxon-name-part></tp:taxon-name></italic></td><td rowspan="1" colspan="1">French Guyana</td><td rowspan="1" colspan="1">Mitaraka</td><td rowspan="1" colspan="1"><ext-link xmlns:xlink="http://www.w3.org/1999/xlink" ext-link-type="gen" xlink:href="JN692065" xlink:type="simple">JN692065</ext-link></td><td rowspan="1" colspan="1"><ext-link xmlns:xlink="http://www.w3.org/1999/xlink" ext-link-type="gen" xlink:href="EF364305" xlink:type="simple">EF364305</ext-link></td><td rowspan="1" colspan="1"><ext-link xmlns:xlink="http://www.w3.org/1999/xlink" ext-link-type="gen" xlink:href="EF364279" xlink:type="simple">EF364279</ext-link></td><td rowspan="1" colspan="1">-</td><td rowspan="1" colspan="1"><xref ref-type="bibr" rid="B19">Fouquet et al. 2012b</xref></td></tr><tr><td rowspan="1" colspan="1">108mc</td><td rowspan="1" colspan="1"><italic><tp:taxon-name><tp:taxon-name-part taxon-name-part-type="genus">Rhinella</tp:taxon-name-part> <tp:taxon-name-part taxon-name-part-type="species">margaritifera</tp:taxon-name-part></tp:taxon-name></italic></td><td rowspan="1" colspan="1">French Guyana</td><td rowspan="1" colspan="1">Kaw</td><td rowspan="1" colspan="1"><ext-link xmlns:xlink="http://www.w3.org/1999/xlink" ext-link-type="gen" xlink:href="EF364333" xlink:type="simple">EF364333</ext-link></td><td rowspan="1" colspan="1"><ext-link xmlns:xlink="http://www.w3.org/1999/xlink" ext-link-type="gen" xlink:href="EF364292" xlink:type="simple">EF364292</ext-link></td><td rowspan="1" colspan="1"><ext-link xmlns:xlink="http://www.w3.org/1999/xlink" ext-link-type="gen" xlink:href="EF364266" xlink:type="simple">EF364266</ext-link></td><td rowspan="1" colspan="1">-</td><td rowspan="1" colspan="1"><xref ref-type="bibr" rid="B21">Fouquet et al. 2007b</xref></td></tr><tr><td rowspan="1" colspan="1">136mc</td><td rowspan="1" colspan="1"><italic><tp:taxon-name><tp:taxon-name-part taxon-name-part-type="genus">Rhinella</tp:taxon-name-part> <tp:taxon-name-part taxon-name-part-type="species">margaritifera</tp:taxon-name-part></tp:taxon-name></italic></td><td rowspan="1" colspan="1">French Guyana</td><td rowspan="1" colspan="1">Crique Margot</td><td rowspan="1" colspan="1"><ext-link xmlns:xlink="http://www.w3.org/1999/xlink" ext-link-type="gen" xlink:href="EF364335" xlink:type="simple">EF364335</ext-link></td><td rowspan="1" colspan="1"><ext-link xmlns:xlink="http://www.w3.org/1999/xlink" ext-link-type="gen" xlink:href="EF364292" xlink:type="simple">EF364292</ext-link></td><td rowspan="1" colspan="1"><ext-link xmlns:xlink="http://www.w3.org/1999/xlink" ext-link-type="gen" xlink:href="EF364266" xlink:type="simple">EF364266</ext-link></td><td rowspan="1" colspan="1">-</td><td rowspan="1" colspan="1"><xref ref-type="bibr" rid="B21">Fouquet et al. 2007b</xref></td></tr><tr><td rowspan="1" colspan="1">389MC</td><td rowspan="1" colspan="1"><italic><tp:taxon-name><tp:taxon-name-part taxon-name-part-type="genus">Rhinella</tp:taxon-name-part> <tp:taxon-name-part taxon-name-part-type="species">margaritifera</tp:taxon-name-part></tp:taxon-name></italic></td><td rowspan="1" colspan="1">French Guyana</td><td rowspan="1" colspan="1">Camp Canopé</td><td rowspan="1" colspan="1"><ext-link xmlns:xlink="http://www.w3.org/1999/xlink" ext-link-type="gen" xlink:href="JN692029" xlink:type="simple">JN692029</ext-link></td><td rowspan="1" colspan="1">-</td><td rowspan="1" colspan="1">-</td><td rowspan="1" colspan="1">-</td><td rowspan="1" colspan="1"><xref ref-type="bibr" rid="B21">Fouquet et al. 2007b</xref></td></tr><tr><td rowspan="1" colspan="1">374MC</td><td rowspan="1" colspan="1"><italic><tp:taxon-name><tp:taxon-name-part taxon-name-part-type="genus">Rhinella</tp:taxon-name-part> <tp:taxon-name-part taxon-name-part-type="species">margaritifera</tp:taxon-name-part></tp:taxon-name></italic></td><td rowspan="1" colspan="1">French Guyana</td><td rowspan="1" colspan="1">Régina</td><td rowspan="1" colspan="1"><ext-link xmlns:xlink="http://www.w3.org/1999/xlink" ext-link-type="gen" xlink:href="JN692038" xlink:type="simple">JN692038</ext-link></td><td rowspan="1" colspan="1"><ext-link xmlns:xlink="http://www.w3.org/1999/xlink" ext-link-type="gen" xlink:href="JN691389" xlink:type="simple">JN691389</ext-link></td><td rowspan="1" colspan="1"><ext-link xmlns:xlink="http://www.w3.org/1999/xlink" ext-link-type="gen" xlink:href="JN690782" xlink:type="simple">JN690782</ext-link></td><td rowspan="1" colspan="1">-</td><td rowspan="1" colspan="1"><xref ref-type="bibr" rid="B21">Fouquet et al. 2007b</xref></td></tr><tr><td rowspan="1" colspan="1">390MC</td><td rowspan="1" colspan="1"><italic><tp:taxon-name><tp:taxon-name-part taxon-name-part-type="genus">Rhinella</tp:taxon-name-part> <tp:taxon-name-part taxon-name-part-type="species">margaritifera</tp:taxon-name-part></tp:taxon-name></italic></td><td rowspan="1" colspan="1">French Guyana</td><td rowspan="1" colspan="1">St Georges</td><td rowspan="1" colspan="1"><ext-link xmlns:xlink="http://www.w3.org/1999/xlink" ext-link-type="gen" xlink:href="JN692037" xlink:type="simple">JN692037</ext-link></td><td rowspan="1" colspan="1"><ext-link xmlns:xlink="http://www.w3.org/1999/xlink" ext-link-type="gen" xlink:href="JN691388" xlink:type="simple">JN691388</ext-link></td><td rowspan="1" colspan="1"><ext-link xmlns:xlink="http://www.w3.org/1999/xlink" ext-link-type="gen" xlink:href="JN690781" xlink:type="simple">JN690781</ext-link></td><td rowspan="1" colspan="1">-</td><td rowspan="1" colspan="1"><xref ref-type="bibr" rid="B21">Fouquet et al. 2007b</xref></td></tr><tr><td rowspan="1" colspan="1">2559T</td><td rowspan="1" colspan="1"><italic><tp:taxon-name><tp:taxon-name-part taxon-name-part-type="genus">Rhinella</tp:taxon-name-part> <tp:taxon-name-part taxon-name-part-type="species">margaritifera</tp:taxon-name-part></tp:taxon-name></italic></td><td rowspan="1" colspan="1">French Guyana</td><td rowspan="1" colspan="1">Pic Matecho</td><td rowspan="1" colspan="1"><ext-link xmlns:xlink="http://www.w3.org/1999/xlink" ext-link-type="gen" xlink:href="JN690780" xlink:type="simple">JN690780</ext-link></td><td rowspan="1" colspan="1"><ext-link xmlns:xlink="http://www.w3.org/1999/xlink" ext-link-type="gen" xlink:href="JN691387" xlink:type="simple">JN691387</ext-link></td><td rowspan="1" colspan="1"><ext-link xmlns:xlink="http://www.w3.org/1999/xlink" ext-link-type="gen" xlink:href="JN690780" xlink:type="simple">JN690780</ext-link></td><td rowspan="1" colspan="1">-</td><td rowspan="1" colspan="1"><xref ref-type="bibr" rid="B19">Fouquet et al. 2012b</xref></td></tr><tr><td rowspan="1" colspan="1">4482T</td><td rowspan="1" colspan="1"><italic><tp:taxon-name><tp:taxon-name-part taxon-name-part-type="genus">Rhinella</tp:taxon-name-part> <tp:taxon-name-part taxon-name-part-type="species">margaritifera</tp:taxon-name-part></tp:taxon-name></italic></td><td rowspan="1" colspan="1">French Guyana</td><td rowspan="1" colspan="1">Angoulème</td><td rowspan="1" colspan="1"><ext-link xmlns:xlink="http://www.w3.org/1999/xlink" ext-link-type="gen" xlink:href="JN692042" xlink:type="simple">JN692042</ext-link></td><td rowspan="1" colspan="1"><ext-link xmlns:xlink="http://www.w3.org/1999/xlink" ext-link-type="gen" xlink:href="JN691379" xlink:type="simple">JN691379</ext-link></td><td rowspan="1" colspan="1"><ext-link xmlns:xlink="http://www.w3.org/1999/xlink" ext-link-type="gen" xlink:href="JN690772" xlink:type="simple">JN690772</ext-link></td><td rowspan="1" colspan="1">-</td><td rowspan="1" colspan="1"><xref ref-type="bibr" rid="B19">Fouquet et al. 2012b</xref></td></tr><tr><td rowspan="1" colspan="1">163bm</td><td rowspan="1" colspan="1"><italic><tp:taxon-name><tp:taxon-name-part taxon-name-part-type="genus">Rhinella</tp:taxon-name-part> <tp:taxon-name-part taxon-name-part-type="species">margaritifera</tp:taxon-name-part></tp:taxon-name></italic></td><td rowspan="1" colspan="1">French Guayana</td><td rowspan="1" colspan="1">Guatemala</td><td rowspan="1" colspan="1"><ext-link xmlns:xlink="http://www.w3.org/1999/xlink" ext-link-type="gen" xlink:href="EF364320" xlink:type="simple">EF364320</ext-link></td><td rowspan="1" colspan="1"><ext-link xmlns:xlink="http://www.w3.org/1999/xlink" ext-link-type="gen" xlink:href="EF364292" xlink:type="simple">EF364292</ext-link></td><td rowspan="1" colspan="1"><ext-link xmlns:xlink="http://www.w3.org/1999/xlink" ext-link-type="gen" xlink:href="EF364266" xlink:type="simple">EF364266</ext-link></td><td rowspan="1" colspan="1">-</td><td rowspan="1" colspan="1"><xref ref-type="bibr" rid="B21">Fouquet et al. 2007b</xref></td></tr><tr><td rowspan="1" colspan="1">164bm</td><td rowspan="1" colspan="1"><italic><tp:taxon-name><tp:taxon-name-part taxon-name-part-type="genus">Rhinella</tp:taxon-name-part> <tp:taxon-name-part taxon-name-part-type="species">margaritifera</tp:taxon-name-part></tp:taxon-name></italic></td><td rowspan="1" colspan="1">French Guyana</td><td rowspan="1" colspan="1">Montagne des Singes</td><td rowspan="1" colspan="1"><ext-link xmlns:xlink="http://www.w3.org/1999/xlink" ext-link-type="gen" xlink:href="EF364321" xlink:type="simple">EF364321</ext-link></td><td rowspan="1" colspan="1"><ext-link xmlns:xlink="http://www.w3.org/1999/xlink" ext-link-type="gen" xlink:href="EF364292" xlink:type="simple">EF364292</ext-link></td><td rowspan="1" colspan="1"><ext-link xmlns:xlink="http://www.w3.org/1999/xlink" ext-link-type="gen" xlink:href="EF364266" xlink:type="simple">EF364266</ext-link></td><td rowspan="1" colspan="1">-</td><td rowspan="1" colspan="1"><xref ref-type="bibr" rid="B21">Fouquet et al. 2007b</xref></td></tr><tr><td rowspan="1" colspan="1">176bm</td><td rowspan="1" colspan="1"><italic><tp:taxon-name><tp:taxon-name-part taxon-name-part-type="genus">Rhinella</tp:taxon-name-part> <tp:taxon-name-part taxon-name-part-type="species">margaritifera</tp:taxon-name-part></tp:taxon-name></italic></td><td rowspan="1" colspan="1">French Guyana</td><td rowspan="1" colspan="1">Crique Grand Leblond</td><td rowspan="1" colspan="1"><ext-link xmlns:xlink="http://www.w3.org/1999/xlink" ext-link-type="gen" xlink:href="EF364323" xlink:type="simple">EF364323</ext-link></td><td rowspan="1" colspan="1"><ext-link xmlns:xlink="http://www.w3.org/1999/xlink" ext-link-type="gen" xlink:href="EF364292" xlink:type="simple">EF364292</ext-link></td><td rowspan="1" colspan="1"><ext-link xmlns:xlink="http://www.w3.org/1999/xlink" ext-link-type="gen" xlink:href="EF364266" xlink:type="simple">EF364266</ext-link></td><td rowspan="1" colspan="1">-</td><td rowspan="1" colspan="1"><xref ref-type="bibr" rid="B21">Fouquet et al. 2007b</xref></td></tr><tr><td rowspan="1" colspan="1">195mc</td><td rowspan="1" colspan="1"><italic><tp:taxon-name><tp:taxon-name-part taxon-name-part-type="genus">Rhinella</tp:taxon-name-part> <tp:taxon-name-part taxon-name-part-type="species">margaritifera</tp:taxon-name-part></tp:taxon-name></italic></td><td rowspan="1" colspan="1">French Guyana</td><td rowspan="1" colspan="1">Kaw</td><td rowspan="1" colspan="1"><ext-link xmlns:xlink="http://www.w3.org/1999/xlink" ext-link-type="gen" xlink:href="EF364325" xlink:type="simple">EF364325</ext-link></td><td rowspan="1" colspan="1"><ext-link xmlns:xlink="http://www.w3.org/1999/xlink" ext-link-type="gen" xlink:href="EF364292" xlink:type="simple">EF364292</ext-link></td><td rowspan="1" colspan="1"><ext-link xmlns:xlink="http://www.w3.org/1999/xlink" ext-link-type="gen" xlink:href="EF364266" xlink:type="simple">EF364266</ext-link></td><td rowspan="1" colspan="1">-</td><td rowspan="1" colspan="1"><xref ref-type="bibr" rid="B21">Fouquet et al. 2007b</xref></td></tr><tr><td rowspan="1" colspan="1">2034at</td><td rowspan="1" colspan="1"><italic><tp:taxon-name><tp:taxon-name-part taxon-name-part-type="genus">Rhinella</tp:taxon-name-part> <tp:taxon-name-part taxon-name-part-type="species">margaritifera</tp:taxon-name-part></tp:taxon-name></italic></td><td rowspan="1" colspan="1">French Guyana</td><td rowspan="1" colspan="1">Nouragues</td><td rowspan="1" colspan="1"><ext-link xmlns:xlink="http://www.w3.org/1999/xlink" ext-link-type="gen" xlink:href="JN692033" xlink:type="simple">JN692033</ext-link></td><td rowspan="1" colspan="1"><ext-link xmlns:xlink="http://www.w3.org/1999/xlink" ext-link-type="gen" xlink:href="EF364292" xlink:type="simple">EF364292</ext-link></td><td rowspan="1" colspan="1"><ext-link xmlns:xlink="http://www.w3.org/1999/xlink" ext-link-type="gen" xlink:href="EF364266" xlink:type="simple">EF364266</ext-link></td><td rowspan="1" colspan="1">-</td><td rowspan="1" colspan="1"><xref ref-type="bibr" rid="B21">Fouquet et al. 2007b</xref></td></tr><tr><td rowspan="1" colspan="1">204mc</td><td rowspan="1" colspan="1"><italic><tp:taxon-name><tp:taxon-name-part taxon-name-part-type="genus">Rhinella</tp:taxon-name-part> <tp:taxon-name-part taxon-name-part-type="species">margaritifera</tp:taxon-name-part></tp:taxon-name></italic></td><td rowspan="1" colspan="1">French Guyana</td><td rowspan="1" colspan="1">Saul</td><td rowspan="1" colspan="1"><ext-link xmlns:xlink="http://www.w3.org/1999/xlink" ext-link-type="gen" xlink:href="EF364328" xlink:type="simple">EF364328</ext-link></td><td rowspan="1" colspan="1"><ext-link xmlns:xlink="http://www.w3.org/1999/xlink" ext-link-type="gen" xlink:href="EF364295" xlink:type="simple">EF364295</ext-link></td><td rowspan="1" colspan="1"><ext-link xmlns:xlink="http://www.w3.org/1999/xlink" ext-link-type="gen" xlink:href="EF364269" xlink:type="simple">EF364269</ext-link></td><td rowspan="1" colspan="1">-</td><td rowspan="1" colspan="1"><xref ref-type="bibr" rid="B21">Fouquet et al. 2007b</xref></td></tr><tr><td rowspan="1" colspan="1">217mc</td><td rowspan="1" colspan="1"><italic><tp:taxon-name><tp:taxon-name-part taxon-name-part-type="genus">Rhinella</tp:taxon-name-part> <tp:taxon-name-part taxon-name-part-type="species">margaritifera</tp:taxon-name-part></tp:taxon-name></italic></td><td rowspan="1" colspan="1">French Guyana</td><td rowspan="1" colspan="1">Grant Santi</td><td rowspan="1" colspan="1"><ext-link xmlns:xlink="http://www.w3.org/1999/xlink" ext-link-type="gen" xlink:href="EF364329" xlink:type="simple">EF364329</ext-link></td><td rowspan="1" colspan="1"><ext-link xmlns:xlink="http://www.w3.org/1999/xlink" ext-link-type="gen" xlink:href="EF364299" xlink:type="simple">EF364299</ext-link></td><td rowspan="1" colspan="1"><ext-link xmlns:xlink="http://www.w3.org/1999/xlink" ext-link-type="gen" xlink:href="EF364273" xlink:type="simple">EF364273</ext-link></td><td rowspan="1" colspan="1">-</td><td rowspan="1" colspan="1"><xref ref-type="bibr" rid="B21">Fouquet et al. 2007b</xref></td></tr><tr><td rowspan="1" colspan="1">225mc</td><td rowspan="1" colspan="1"><italic><tp:taxon-name><tp:taxon-name-part taxon-name-part-type="genus">Rhinella</tp:taxon-name-part> <tp:taxon-name-part taxon-name-part-type="species">margaritifera</tp:taxon-name-part></tp:taxon-name></italic></td><td rowspan="1" colspan="1">French Guyana</td><td rowspan="1" colspan="1">Road St. Elie</td><td rowspan="1" colspan="1"><ext-link xmlns:xlink="http://www.w3.org/1999/xlink" ext-link-type="gen" xlink:href="EF364330" xlink:type="simple">EF364330</ext-link></td><td rowspan="1" colspan="1"><ext-link xmlns:xlink="http://www.w3.org/1999/xlink" ext-link-type="gen" xlink:href="EF364292" xlink:type="simple">EF364292</ext-link></td><td rowspan="1" colspan="1"><ext-link xmlns:xlink="http://www.w3.org/1999/xlink" ext-link-type="gen" xlink:href="EF364266" xlink:type="simple">EF364266</ext-link></td><td rowspan="1" colspan="1">-</td><td rowspan="1" colspan="1"><xref ref-type="bibr" rid="B21">Fouquet et al. 2007b</xref></td></tr><tr><td rowspan="1" colspan="1">284mc</td><td rowspan="1" colspan="1"><italic><tp:taxon-name><tp:taxon-name-part taxon-name-part-type="genus">Rhinella</tp:taxon-name-part> <tp:taxon-name-part taxon-name-part-type="species">margaritifera</tp:taxon-name-part></tp:taxon-name></italic></td><td rowspan="1" colspan="1">French Guyana</td><td rowspan="1" colspan="1">St Elie</td><td rowspan="1" colspan="1"><ext-link xmlns:xlink="http://www.w3.org/1999/xlink" ext-link-type="gen" xlink:href="EF364336" xlink:type="simple">EF364336</ext-link></td><td rowspan="1" colspan="1"><ext-link xmlns:xlink="http://www.w3.org/1999/xlink" ext-link-type="gen" xlink:href="EF364292" xlink:type="simple">EF364292</ext-link></td><td rowspan="1" colspan="1"><ext-link xmlns:xlink="http://www.w3.org/1999/xlink" ext-link-type="gen" xlink:href="EF364266" xlink:type="simple">EF364266</ext-link></td><td rowspan="1" colspan="1">-</td><td rowspan="1" colspan="1"><xref ref-type="bibr" rid="B21">Fouquet et al. 2007b</xref></td></tr><tr><td rowspan="1" colspan="1">288ag</td><td rowspan="1" colspan="1"><italic><tp:taxon-name><tp:taxon-name-part taxon-name-part-type="genus">Rhinella</tp:taxon-name-part> <tp:taxon-name-part taxon-name-part-type="species">margaritifera</tp:taxon-name-part></tp:taxon-name></italic></td><td rowspan="1" colspan="1">French Guyana</td><td rowspan="1" colspan="1">St Georges</td><td rowspan="1" colspan="1"><ext-link xmlns:xlink="http://www.w3.org/1999/xlink" ext-link-type="gen" xlink:href="JN692021" xlink:type="simple">JN692021</ext-link></td><td rowspan="1" colspan="1"><ext-link xmlns:xlink="http://www.w3.org/1999/xlink" ext-link-type="gen" xlink:href="JN691380" xlink:type="simple">JN691380</ext-link></td><td rowspan="1" colspan="1"><ext-link xmlns:xlink="http://www.w3.org/1999/xlink" ext-link-type="gen" xlink:href="JN690773" xlink:type="simple">JN690773</ext-link></td><td rowspan="1" colspan="1">-</td><td rowspan="1" colspan="1"><xref ref-type="bibr" rid="B19">Fouquet et al. 2012b</xref></td></tr><tr><td rowspan="1" colspan="1">294mc</td><td rowspan="1" colspan="1"><italic><tp:taxon-name><tp:taxon-name-part taxon-name-part-type="genus">Rhinella</tp:taxon-name-part> <tp:taxon-name-part taxon-name-part-type="species">margaritifera</tp:taxon-name-part></tp:taxon-name></italic></td><td rowspan="1" colspan="1">French Guyana</td><td rowspan="1" colspan="1">Camp Canope</td><td rowspan="1" colspan="1"><ext-link xmlns:xlink="http://www.w3.org/1999/xlink" ext-link-type="gen" xlink:href="JN692029" xlink:type="simple">JN692029</ext-link></td><td rowspan="1" colspan="1"><ext-link xmlns:xlink="http://www.w3.org/1999/xlink" ext-link-type="gen" xlink:href="EF364292" xlink:type="simple">EF364292</ext-link></td><td rowspan="1" colspan="1"><ext-link xmlns:xlink="http://www.w3.org/1999/xlink" ext-link-type="gen" xlink:href="EF364266" xlink:type="simple">EF364266</ext-link></td><td rowspan="1" colspan="1">-</td><td rowspan="1" colspan="1"><xref ref-type="bibr" rid="B19">Fouquet et al. 2012b</xref></td></tr><tr><td rowspan="1" colspan="1">2bm</td><td rowspan="1" colspan="1"><italic><tp:taxon-name><tp:taxon-name-part taxon-name-part-type="genus">Rhinella</tp:taxon-name-part> <tp:taxon-name-part taxon-name-part-type="species">margaritifera</tp:taxon-name-part></tp:taxon-name></italic></td><td rowspan="1" colspan="1">French Guyana</td><td rowspan="1" colspan="1">Cisame</td><td rowspan="1" colspan="1"><ext-link xmlns:xlink="http://www.w3.org/1999/xlink" ext-link-type="gen" xlink:href="EF364313" xlink:type="simple">EF364313</ext-link></td><td rowspan="1" colspan="1"><ext-link xmlns:xlink="http://www.w3.org/1999/xlink" ext-link-type="gen" xlink:href="EF364293" xlink:type="simple">EF364293</ext-link></td><td rowspan="1" colspan="1"><ext-link xmlns:xlink="http://www.w3.org/1999/xlink" ext-link-type="gen" xlink:href="EF364267" xlink:type="simple">EF364267</ext-link></td><td rowspan="1" colspan="1">-</td><td rowspan="1" colspan="1"><xref ref-type="bibr" rid="B21">Fouquet et al. 2007b</xref></td></tr><tr><td rowspan="1" colspan="1">307pg</td><td rowspan="1" colspan="1"><italic><tp:taxon-name><tp:taxon-name-part taxon-name-part-type="genus">Rhinella</tp:taxon-name-part> <tp:taxon-name-part taxon-name-part-type="species">margaritifera</tp:taxon-name-part></tp:taxon-name></italic></td><td rowspan="1" colspan="1">French Guyana</td><td rowspan="1" colspan="1">Lac Toponowini</td><td rowspan="1" colspan="1"><ext-link xmlns:xlink="http://www.w3.org/1999/xlink" ext-link-type="gen" xlink:href="JN692022" xlink:type="simple">JN692022</ext-link></td><td rowspan="1" colspan="1"><ext-link xmlns:xlink="http://www.w3.org/1999/xlink" ext-link-type="gen" xlink:href="EF364292" xlink:type="simple">EF364292</ext-link></td><td rowspan="1" colspan="1"><ext-link xmlns:xlink="http://www.w3.org/1999/xlink" ext-link-type="gen" xlink:href="EF364266" xlink:type="simple">EF364266</ext-link></td><td rowspan="1" colspan="1">-</td><td rowspan="1" colspan="1"><xref ref-type="bibr" rid="B19">Fouquet et al. 2012b</xref></td></tr><tr><td rowspan="1" colspan="1">361mc</td><td rowspan="1" colspan="1"><italic><tp:taxon-name><tp:taxon-name-part taxon-name-part-type="genus">Rhinella</tp:taxon-name-part> <tp:taxon-name-part taxon-name-part-type="species">margaritifera</tp:taxon-name-part></tp:taxon-name></italic></td><td rowspan="1" colspan="1">French Guyana</td><td rowspan="1" colspan="1">Lucifer</td><td rowspan="1" colspan="1"><ext-link xmlns:xlink="http://www.w3.org/1999/xlink" ext-link-type="gen" xlink:href="JN692031" xlink:type="simple">JN692031</ext-link></td><td rowspan="1" colspan="1"><ext-link xmlns:xlink="http://www.w3.org/1999/xlink" ext-link-type="gen" xlink:href="EF364292" xlink:type="simple">EF364292</ext-link></td><td rowspan="1" colspan="1"><ext-link xmlns:xlink="http://www.w3.org/1999/xlink" ext-link-type="gen" xlink:href="EF364266" xlink:type="simple">EF364266</ext-link></td><td rowspan="1" colspan="1">-</td><td rowspan="1" colspan="1"><xref ref-type="bibr" rid="B19">Fouquet et al. 2012b</xref></td></tr><tr><td rowspan="1" colspan="1">408pg</td><td rowspan="1" colspan="1"><italic><tp:taxon-name><tp:taxon-name-part taxon-name-part-type="genus">Rhinella</tp:taxon-name-part> <tp:taxon-name-part taxon-name-part-type="species">margaritifera</tp:taxon-name-part></tp:taxon-name></italic></td><td rowspan="1" colspan="1">French Guyana</td><td rowspan="1" colspan="1">Mont Kotika</td><td rowspan="1" colspan="1"><ext-link xmlns:xlink="http://www.w3.org/1999/xlink" ext-link-type="gen" xlink:href="JN692023" xlink:type="simple">JN692023</ext-link></td><td rowspan="1" colspan="1"><ext-link xmlns:xlink="http://www.w3.org/1999/xlink" ext-link-type="gen" xlink:href="EF364292" xlink:type="simple">EF364292</ext-link></td><td rowspan="1" colspan="1"><ext-link xmlns:xlink="http://www.w3.org/1999/xlink" ext-link-type="gen" xlink:href="EF364266" xlink:type="simple">EF364266</ext-link></td><td rowspan="1" colspan="1">-</td><td rowspan="1" colspan="1"><xref ref-type="bibr" rid="B19">Fouquet et al. 2012b</xref></td></tr><tr><td rowspan="1" colspan="1">66mc</td><td rowspan="1" colspan="1"><italic><tp:taxon-name><tp:taxon-name-part taxon-name-part-type="genus">Rhinella</tp:taxon-name-part> <tp:taxon-name-part taxon-name-part-type="species">margaritifera</tp:taxon-name-part></tp:taxon-name></italic></td><td rowspan="1" colspan="1">French Guyana</td><td rowspan="1" colspan="1">Monts Bakra</td><td rowspan="1" colspan="1"><ext-link xmlns:xlink="http://www.w3.org/1999/xlink" ext-link-type="gen" xlink:href="EF364334" xlink:type="simple">EF364334</ext-link></td><td rowspan="1" colspan="1"><ext-link xmlns:xlink="http://www.w3.org/1999/xlink" ext-link-type="gen" xlink:href="EF364298" xlink:type="simple">EF364298</ext-link></td><td rowspan="1" colspan="1"><ext-link xmlns:xlink="http://www.w3.org/1999/xlink" ext-link-type="gen" xlink:href="EF364272" xlink:type="simple">EF364272</ext-link></td><td rowspan="1" colspan="1">-</td><td rowspan="1" colspan="1"><xref ref-type="bibr" rid="B21">Fouquet et al. 2007b</xref></td></tr><tr><td rowspan="1" colspan="1">74af</td><td rowspan="1" colspan="1"><italic><tp:taxon-name><tp:taxon-name-part taxon-name-part-type="genus">Rhinella</tp:taxon-name-part> <tp:taxon-name-part taxon-name-part-type="species">margaritifera</tp:taxon-name-part></tp:taxon-name></italic></td><td rowspan="1" colspan="1">French Guyana</td><td rowspan="1" colspan="1">St Georges</td><td rowspan="1" colspan="1"><ext-link xmlns:xlink="http://www.w3.org/1999/xlink" ext-link-type="gen" xlink:href="JN692020" xlink:type="simple">JN692020</ext-link></td><td rowspan="1" colspan="1"><ext-link xmlns:xlink="http://www.w3.org/1999/xlink" ext-link-type="gen" xlink:href="EF364266" xlink:type="simple">EF364266</ext-link></td><td rowspan="1" colspan="1"><ext-link xmlns:xlink="http://www.w3.org/1999/xlink" ext-link-type="gen" xlink:href="EF364292" xlink:type="simple">EF364292</ext-link></td><td rowspan="1" colspan="1">-</td><td rowspan="1" colspan="1"><xref ref-type="bibr" rid="B19">Fouquet et al. 2012b</xref></td></tr><tr><td rowspan="1" colspan="1">92bm</td><td rowspan="1" colspan="1"><italic><tp:taxon-name><tp:taxon-name-part taxon-name-part-type="genus">Rhinella</tp:taxon-name-part> <tp:taxon-name-part taxon-name-part-type="species">margaritifera</tp:taxon-name-part></tp:taxon-name></italic></td><td rowspan="1" colspan="1">French Guyana</td><td rowspan="1" colspan="1">Cisame</td><td rowspan="1" colspan="1"><ext-link xmlns:xlink="http://www.w3.org/1999/xlink" ext-link-type="gen" xlink:href="EF364314" xlink:type="simple">EF364314</ext-link></td><td rowspan="1" colspan="1"><ext-link xmlns:xlink="http://www.w3.org/1999/xlink" ext-link-type="gen" xlink:href="EF364301" xlink:type="simple">EF364301</ext-link></td><td rowspan="1" colspan="1"><ext-link xmlns:xlink="http://www.w3.org/1999/xlink" ext-link-type="gen" xlink:href="EF364275" xlink:type="simple">EF364275</ext-link></td><td rowspan="1" colspan="1">-</td><td rowspan="1" colspan="1"><xref ref-type="bibr" rid="B21">Fouquet et al. 2007b</xref></td></tr><tr><td rowspan="1" colspan="1">KU215143</td><td rowspan="1" colspan="1"><italic><tp:taxon-name><tp:taxon-name-part taxon-name-part-type="genus">Rhinella</tp:taxon-name-part> <tp:taxon-name-part taxon-name-part-type="species">margaritifera</tp:taxon-name-part></tp:taxon-name></italic></td><td rowspan="1" colspan="1">Peru</td><td rowspan="1" colspan="1">Madre de Dios</td><td rowspan="1" colspan="1">-</td><td rowspan="1" colspan="1"><ext-link xmlns:xlink="http://www.w3.org/1999/xlink" ext-link-type="gen" xlink:href="AY819461" xlink:type="simple">AY819461</ext-link></td><td rowspan="1" colspan="1"><ext-link xmlns:xlink="http://www.w3.org/1999/xlink" ext-link-type="gen" xlink:href="AY819331" xlink:type="simple">AY819331</ext-link></td><td rowspan="1" colspan="1">-</td><td rowspan="1" colspan="1"><xref ref-type="bibr" rid="B76">Wiens et al. 2005</xref></td></tr><tr><td rowspan="1" colspan="1">13872MTR</td><td rowspan="1" colspan="1"><italic><tp:taxon-name><tp:taxon-name-part taxon-name-part-type="genus">Rhinella</tp:taxon-name-part> <tp:taxon-name-part taxon-name-part-type="species">margaritifera</tp:taxon-name-part></tp:taxon-name></italic></td><td rowspan="1" colspan="1">Brazil</td><td rowspan="1" colspan="1">Amapá, Lourenço</td><td rowspan="1" colspan="1"><ext-link xmlns:xlink="http://www.w3.org/1999/xlink" ext-link-type="gen" xlink:href="JN692016" xlink:type="simple">JN692016</ext-link></td><td rowspan="1" colspan="1"><ext-link xmlns:xlink="http://www.w3.org/1999/xlink" ext-link-type="gen" xlink:href="JN691390" xlink:type="simple">JN691390</ext-link></td><td rowspan="1" colspan="1"><ext-link xmlns:xlink="http://www.w3.org/1999/xlink" ext-link-type="gen" xlink:href="JN690783" xlink:type="simple">JN690783</ext-link></td><td rowspan="1" colspan="1">-</td><td rowspan="1" colspan="1"><xref ref-type="bibr" rid="B19">Fouquet et al. 2012b</xref></td></tr><tr><td rowspan="1" colspan="1">13873MTR</td><td rowspan="1" colspan="1"><italic><tp:taxon-name><tp:taxon-name-part taxon-name-part-type="genus">Rhinella</tp:taxon-name-part> <tp:taxon-name-part taxon-name-part-type="species">margaritifera</tp:taxon-name-part></tp:taxon-name></italic></td><td rowspan="1" colspan="1">Brazil</td><td rowspan="1" colspan="1">Amapá, Lourenço</td><td rowspan="1" colspan="1"><ext-link xmlns:xlink="http://www.w3.org/1999/xlink" ext-link-type="gen" xlink:href="JN692017" xlink:type="simple">JN692017</ext-link></td><td rowspan="1" colspan="1"><ext-link xmlns:xlink="http://www.w3.org/1999/xlink" ext-link-type="gen" xlink:href="JN691391" xlink:type="simple">JN691391</ext-link></td><td rowspan="1" colspan="1"><ext-link xmlns:xlink="http://www.w3.org/1999/xlink" ext-link-type="gen" xlink:href="JN690784" xlink:type="simple">JN690784</ext-link></td><td rowspan="1" colspan="1">-</td><td rowspan="1" colspan="1"><xref ref-type="bibr" rid="B19">Fouquet et al. 2012b</xref></td></tr><tr><td rowspan="1" colspan="1">13874MTR</td><td rowspan="1" colspan="1"><italic><tp:taxon-name><tp:taxon-name-part taxon-name-part-type="genus">Rhinella</tp:taxon-name-part> <tp:taxon-name-part taxon-name-part-type="species">margaritifera</tp:taxon-name-part></tp:taxon-name></italic></td><td rowspan="1" colspan="1">Brazil</td><td rowspan="1" colspan="1">Amapá, Lourenço</td><td rowspan="1" colspan="1"><ext-link xmlns:xlink="http://www.w3.org/1999/xlink" ext-link-type="gen" xlink:href="JN692018" xlink:type="simple">JN692018</ext-link></td><td rowspan="1" colspan="1"><ext-link xmlns:xlink="http://www.w3.org/1999/xlink" ext-link-type="gen" xlink:href="JN691393" xlink:type="simple">JN691393</ext-link></td><td rowspan="1" colspan="1"><ext-link xmlns:xlink="http://www.w3.org/1999/xlink" ext-link-type="gen" xlink:href="JN690786" xlink:type="simple">JN690786</ext-link></td><td rowspan="1" colspan="1">-</td><td rowspan="1" colspan="1"><xref ref-type="bibr" rid="B19">Fouquet et al. 2012b</xref></td></tr><tr><td rowspan="1" colspan="1">13878MTR</td><td rowspan="1" colspan="1"><italic><tp:taxon-name><tp:taxon-name-part taxon-name-part-type="genus">Rhinella</tp:taxon-name-part> <tp:taxon-name-part taxon-name-part-type="species">margaritifera</tp:taxon-name-part></tp:taxon-name></italic></td><td rowspan="1" colspan="1">Brazil</td><td rowspan="1" colspan="1">Amapá, Lourenço</td><td rowspan="1" colspan="1"><ext-link xmlns:xlink="http://www.w3.org/1999/xlink" ext-link-type="gen" xlink:href="JN692019" xlink:type="simple">JN692019</ext-link></td><td rowspan="1" colspan="1"><ext-link xmlns:xlink="http://www.w3.org/1999/xlink" ext-link-type="gen" xlink:href="JN691392" xlink:type="simple">JN691392</ext-link></td><td rowspan="1" colspan="1"><ext-link xmlns:xlink="http://www.w3.org/1999/xlink" ext-link-type="gen" xlink:href="JN690785" xlink:type="simple">JN690785</ext-link></td><td rowspan="1" colspan="1">-</td><td rowspan="1" colspan="1"><xref ref-type="bibr" rid="B19">Fouquet et al. 2012b</xref></td></tr><tr><td rowspan="1" colspan="1">MRT6313</td><td rowspan="1" colspan="1"><italic><tp:taxon-name><tp:taxon-name-part taxon-name-part-type="genus">Rhinella</tp:taxon-name-part> <tp:taxon-name-part taxon-name-part-type="species">margaritifera</tp:taxon-name-part></tp:taxon-name></italic></td><td rowspan="1" colspan="1">Brazil</td><td rowspan="1" colspan="1">Pará, Serra do Kukoinhokren</td><td rowspan="1" colspan="1"><ext-link xmlns:xlink="http://www.w3.org/1999/xlink" ext-link-type="gen" xlink:href="JN692075" xlink:type="simple">JN692075</ext-link></td><td rowspan="1" colspan="1"><ext-link xmlns:xlink="http://www.w3.org/1999/xlink" ext-link-type="gen" xlink:href="JN691394" xlink:type="simple">JN691394</ext-link></td><td rowspan="1" colspan="1"><ext-link xmlns:xlink="http://www.w3.org/1999/xlink" ext-link-type="gen" xlink:href="JN690787" xlink:type="simple">JN690787</ext-link></td><td rowspan="1" colspan="1">-</td><td rowspan="1" colspan="1"><xref ref-type="bibr" rid="B19">Fouquet et al. 2012b</xref></td></tr><tr><td rowspan="1" colspan="1">MRT6317</td><td rowspan="1" colspan="1"><italic><tp:taxon-name><tp:taxon-name-part taxon-name-part-type="genus">Rhinella</tp:taxon-name-part> <tp:taxon-name-part taxon-name-part-type="species">margaritifera</tp:taxon-name-part></tp:taxon-name></italic></td><td rowspan="1" colspan="1">Brazil</td><td rowspan="1" colspan="1">Pará, Serra do Kukoinhokren</td><td rowspan="1" colspan="1"><ext-link xmlns:xlink="http://www.w3.org/1999/xlink" ext-link-type="gen" xlink:href="JN692076" xlink:type="simple">JN692076</ext-link></td><td rowspan="1" colspan="1"><ext-link xmlns:xlink="http://www.w3.org/1999/xlink" ext-link-type="gen" xlink:href="JN691395" xlink:type="simple">JN691395</ext-link></td><td rowspan="1" colspan="1"><ext-link xmlns:xlink="http://www.w3.org/1999/xlink" ext-link-type="gen" xlink:href="JN690788" xlink:type="simple">JN690788</ext-link></td><td rowspan="1" colspan="1">-</td><td rowspan="1" colspan="1"><xref ref-type="bibr" rid="B19">Fouquet et al. 2012b</xref></td></tr><tr><td rowspan="1" colspan="1">KU215146</td><td rowspan="1" colspan="1"><italic><tp:taxon-name><tp:taxon-name-part taxon-name-part-type="genus">Rhinella</tp:taxon-name-part> <tp:taxon-name-part taxon-name-part-type="species">margaritifera</tp:taxon-name-part></tp:taxon-name></italic></td><td rowspan="1" colspan="1">Peru</td><td rowspan="1" colspan="1">Madre de Dios</td><td rowspan="1" colspan="1">-</td><td rowspan="1" colspan="1">-</td><td rowspan="1" colspan="1"><ext-link xmlns:xlink="http://www.w3.org/1999/xlink" ext-link-type="gen" xlink:href="HM563858" xlink:type="simple">HM563858</ext-link></td><td rowspan="1" colspan="1"><ext-link xmlns:xlink="http://www.w3.org/1999/xlink" ext-link-type="gen" xlink:href="JN867978" xlink:type="simple">JN867978</ext-link></td><td rowspan="1" colspan="1"><xref ref-type="bibr" rid="B46">Mendelson et al. 2011</xref></td></tr><tr><td rowspan="1" colspan="1">CORBIDI5840</td><td rowspan="1" colspan="1"><italic><tp:taxon-name><tp:taxon-name-part taxon-name-part-type="genus">Rhinella</tp:taxon-name-part> <tp:taxon-name-part taxon-name-part-type="species">margaritifera</tp:taxon-name-part></tp:taxon-name></italic></td><td rowspan="1" colspan="1">Peru</td><td rowspan="1" colspan="1">Curupa</td><td rowspan="1" colspan="1"><ext-link xmlns:xlink="http://www.w3.org/1999/xlink" ext-link-type="gen" xlink:href="KR012522" xlink:type="simple">KR012522</ext-link></td><td rowspan="1" colspan="1"><ext-link xmlns:xlink="http://www.w3.org/1999/xlink" ext-link-type="gen" xlink:href="KR012612" xlink:type="simple">KR012612</ext-link></td><td rowspan="1" colspan="1"><ext-link xmlns:xlink="http://www.w3.org/1999/xlink" ext-link-type="gen" xlink:href="KR012594" xlink:type="simple">KR012594</ext-link></td><td rowspan="1" colspan="1"><ext-link xmlns:xlink="http://www.w3.org/1999/xlink" ext-link-type="gen" xlink:href="KR012564" xlink:type="simple">KR012564</ext-link></td><td rowspan="1" colspan="1">This study</td></tr><tr><td rowspan="1" colspan="1">USNM268828</td><td rowspan="1" colspan="1"><italic><tp:taxon-name><tp:taxon-name-part taxon-name-part-type="genus">Rhinella</tp:taxon-name-part> <tp:taxon-name-part taxon-name-part-type="species">margaritifera</tp:taxon-name-part></tp:taxon-name></italic></td><td rowspan="1" colspan="1">Peru</td><td rowspan="1" colspan="1">Madre de Dios</td><td rowspan="1" colspan="1">-</td><td rowspan="1" colspan="1"><ext-link xmlns:xlink="http://www.w3.org/1999/xlink" ext-link-type="gen" xlink:href="DQ158490" xlink:type="simple">DQ158490</ext-link></td><td rowspan="1" colspan="1"><ext-link xmlns:xlink="http://www.w3.org/1999/xlink" ext-link-type="gen" xlink:href="DQ158490" xlink:type="simple">DQ158490</ext-link></td><td rowspan="1" colspan="1">-</td><td rowspan="1" colspan="1"><xref ref-type="bibr" rid="B57">Pramuk 2006</xref></td></tr><tr><td rowspan="1" colspan="1">KU215145</td><td rowspan="1" colspan="1"><tp:taxon-name><tp:taxon-name-part taxon-name-part-type="genus">Rhinella</tp:taxon-name-part> <tp:taxon-name-part taxon-name-part-type="uncertainty-rank">cf.</tp:taxon-name-part> <tp:taxon-name-part taxon-name-part-type="species">margaritifera</tp:taxon-name-part></tp:taxon-name></td><td rowspan="1" colspan="1">Peru</td><td rowspan="1" colspan="1">Madre de Dios</td><td rowspan="1" colspan="1">-</td><td rowspan="1" colspan="1"><ext-link xmlns:xlink="http://www.w3.org/1999/xlink" ext-link-type="gen" xlink:href="DQ158491" xlink:type="simple">DQ158491</ext-link></td><td rowspan="1" colspan="1"><ext-link xmlns:xlink="http://www.w3.org/1999/xlink" ext-link-type="gen" xlink:href="DQ158491" xlink:type="simple">DQ158491</ext-link></td><td rowspan="1" colspan="1">-</td><td rowspan="1" colspan="1"><xref ref-type="bibr" rid="B57">Pramuk 2006</xref></td></tr><tr><td rowspan="1" colspan="1">ZUEC-DCC3393</td><td rowspan="1" colspan="1"><tp:taxon-name><tp:taxon-name-part taxon-name-part-type="genus">Rhinella</tp:taxon-name-part> <tp:taxon-name-part taxon-name-part-type="uncertainty-rank">cf.</tp:taxon-name-part> <tp:taxon-name-part taxon-name-part-type="species">margaritifera</tp:taxon-name-part></tp:taxon-name></td><td rowspan="1" colspan="1">Brazil</td><td rowspan="1" colspan="1">Rio de Janeiro, Santo Aleixo</td><td rowspan="1" colspan="1">-</td><td rowspan="1" colspan="1">-</td><td rowspan="1" colspan="1"><ext-link xmlns:xlink="http://www.w3.org/1999/xlink" ext-link-type="gen" xlink:href="AY680262" xlink:type="simple">AY680262</ext-link></td><td rowspan="1" colspan="1">-</td><td rowspan="1" colspan="1"><xref ref-type="bibr" rid="B56">Pauly et al. 2004</xref></td></tr><tr><td rowspan="1" colspan="1">QCAZ17775</td><td rowspan="1" colspan="1"><italic><tp:taxon-name><tp:taxon-name-part taxon-name-part-type="genus">Rhinella</tp:taxon-name-part> <tp:taxon-name-part taxon-name-part-type="species">margaritifera</tp:taxon-name-part></tp:taxon-name></italic></td><td rowspan="1" colspan="1">Ecuador</td><td rowspan="1" colspan="1">244 km of Indanza</td><td rowspan="1" colspan="1"><ext-link xmlns:xlink="http://www.w3.org/1999/xlink" ext-link-type="gen" xlink:href="KR012529" xlink:type="simple">KR012529</ext-link></td><td rowspan="1" colspan="1"><ext-link xmlns:xlink="http://www.w3.org/1999/xlink" ext-link-type="gen" xlink:href="KR012621" xlink:type="simple">KR012621</ext-link></td><td rowspan="1" colspan="1"><ext-link xmlns:xlink="http://www.w3.org/1999/xlink" ext-link-type="gen" xlink:href="KR012581" xlink:type="simple">KR012581</ext-link></td><td rowspan="1" colspan="1"><ext-link xmlns:xlink="http://www.w3.org/1999/xlink" ext-link-type="gen" xlink:href="KR012551" xlink:type="simple">KR012551</ext-link></td><td rowspan="1" colspan="1">This study</td></tr><tr><td rowspan="1" colspan="1">QCAZ17989</td><td rowspan="1" colspan="1"><italic><tp:taxon-name><tp:taxon-name-part taxon-name-part-type="genus">Rhinella</tp:taxon-name-part> <tp:taxon-name-part taxon-name-part-type="species">margaritifera</tp:taxon-name-part></tp:taxon-name></italic></td><td rowspan="1" colspan="1">Ecuador</td><td rowspan="1" colspan="1">Estación Biológica JatunSacha</td><td rowspan="1" colspan="1"><ext-link xmlns:xlink="http://www.w3.org/1999/xlink" ext-link-type="gen" xlink:href="KR012530" xlink:type="simple">KR012530</ext-link></td><td rowspan="1" colspan="1"><ext-link xmlns:xlink="http://www.w3.org/1999/xlink" ext-link-type="gen" xlink:href="KR012622" xlink:type="simple">KR012622</ext-link></td><td rowspan="1" colspan="1">-</td><td rowspan="1" colspan="1"><ext-link xmlns:xlink="http://www.w3.org/1999/xlink" ext-link-type="gen" xlink:href="KR012565" xlink:type="simple">KR012565</ext-link></td><td rowspan="1" colspan="1">This study</td></tr><tr><td rowspan="1" colspan="1">QCAZ17990</td><td rowspan="1" colspan="1"><italic><tp:taxon-name><tp:taxon-name-part taxon-name-part-type="genus">Rhinella</tp:taxon-name-part> <tp:taxon-name-part taxon-name-part-type="species">margaritifera</tp:taxon-name-part></tp:taxon-name></italic></td><td rowspan="1" colspan="1">Ecuador</td><td rowspan="1" colspan="1">Estación Biológica JatunSacha</td><td rowspan="1" colspan="1"><ext-link xmlns:xlink="http://www.w3.org/1999/xlink" ext-link-type="gen" xlink:href="KR012531" xlink:type="simple">KR012531</ext-link></td><td rowspan="1" colspan="1"><ext-link xmlns:xlink="http://www.w3.org/1999/xlink" ext-link-type="gen" xlink:href="KR012623" xlink:type="simple">KR012623</ext-link></td><td rowspan="1" colspan="1"><ext-link xmlns:xlink="http://www.w3.org/1999/xlink" ext-link-type="gen" xlink:href="KR012593" xlink:type="simple">KR012593</ext-link></td><td rowspan="1" colspan="1"><ext-link xmlns:xlink="http://www.w3.org/1999/xlink" ext-link-type="gen" xlink:href="KR012557" xlink:type="simple">KR012557</ext-link></td><td rowspan="1" colspan="1">This study</td></tr><tr><td rowspan="1" colspan="1">QCAZ17991</td><td rowspan="1" colspan="1"><italic><tp:taxon-name><tp:taxon-name-part taxon-name-part-type="genus">Rhinella</tp:taxon-name-part> <tp:taxon-name-part taxon-name-part-type="species">margaritifera</tp:taxon-name-part></tp:taxon-name></italic></td><td rowspan="1" colspan="1">Ecuador</td><td rowspan="1" colspan="1">Estación Biológica JatunSacha</td><td rowspan="1" colspan="1"><ext-link xmlns:xlink="http://www.w3.org/1999/xlink" ext-link-type="gen" xlink:href="KR012532" xlink:type="simple">KR012532</ext-link></td><td rowspan="1" colspan="1"><ext-link xmlns:xlink="http://www.w3.org/1999/xlink" ext-link-type="gen" xlink:href="KR012614" xlink:type="simple">KR012614</ext-link></td><td rowspan="1" colspan="1">-</td><td rowspan="1" colspan="1"><ext-link xmlns:xlink="http://www.w3.org/1999/xlink" ext-link-type="gen" xlink:href="KR012543" xlink:type="simple">KR012543</ext-link></td><td rowspan="1" colspan="1">This study</td></tr><tr><td rowspan="1" colspan="1">QCAZ23632</td><td rowspan="1" colspan="1"><italic><tp:taxon-name><tp:taxon-name-part taxon-name-part-type="genus">Rhinella</tp:taxon-name-part> <tp:taxon-name-part taxon-name-part-type="species">margaritifera</tp:taxon-name-part></tp:taxon-name></italic></td><td rowspan="1" colspan="1">Ecuador</td><td rowspan="1" colspan="1">7Km North of Cosanga</td><td rowspan="1" colspan="1"><ext-link xmlns:xlink="http://www.w3.org/1999/xlink" ext-link-type="gen" xlink:href="KR012535" xlink:type="simple">KR012535</ext-link></td><td rowspan="1" colspan="1"><ext-link xmlns:xlink="http://www.w3.org/1999/xlink" ext-link-type="gen" xlink:href="KR012627" xlink:type="simple">KR012627</ext-link></td><td rowspan="1" colspan="1"><ext-link xmlns:xlink="http://www.w3.org/1999/xlink" ext-link-type="gen" xlink:href="KR012583" xlink:type="simple">KR012583</ext-link></td><td rowspan="1" colspan="1"><ext-link xmlns:xlink="http://www.w3.org/1999/xlink" ext-link-type="gen" xlink:href="KR012542" xlink:type="simple">KR012542</ext-link></td><td rowspan="1" colspan="1">This study</td></tr><tr><td rowspan="1" colspan="1">QCAZ23917</td><td rowspan="1" colspan="1"><italic><tp:taxon-name><tp:taxon-name-part taxon-name-part-type="genus">Rhinella</tp:taxon-name-part> <tp:taxon-name-part taxon-name-part-type="species">margaritifera</tp:taxon-name-part></tp:taxon-name></italic></td><td rowspan="1" colspan="1">Ecuador</td><td rowspan="1" colspan="1">Gualaquiza-El Ideal</td><td rowspan="1" colspan="1"><ext-link xmlns:xlink="http://www.w3.org/1999/xlink" ext-link-type="gen" xlink:href="KR012512" xlink:type="simple">KR012512</ext-link></td><td rowspan="1" colspan="1"><ext-link xmlns:xlink="http://www.w3.org/1999/xlink" ext-link-type="gen" xlink:href="KR012628" xlink:type="simple">KR012628</ext-link></td><td rowspan="1" colspan="1"><ext-link xmlns:xlink="http://www.w3.org/1999/xlink" ext-link-type="gen" xlink:href="KR012591" xlink:type="simple">KR012591</ext-link></td><td rowspan="1" colspan="1"><ext-link xmlns:xlink="http://www.w3.org/1999/xlink" ext-link-type="gen" xlink:href="KR012547" xlink:type="simple">KR012547</ext-link></td><td rowspan="1" colspan="1">This study</td></tr><tr><td rowspan="1" colspan="1">QCAZ10601</td><td rowspan="1" colspan="1"><italic><tp:taxon-name><tp:taxon-name-part taxon-name-part-type="genus">Rhinella</tp:taxon-name-part> <tp:taxon-name-part taxon-name-part-type="species">margaritifera</tp:taxon-name-part></tp:taxon-name></italic></td><td rowspan="1" colspan="1">Ecuador</td><td rowspan="1" colspan="1">Parque Nacional Yasuní</td><td rowspan="1" colspan="1">-</td><td rowspan="1" colspan="1"><ext-link xmlns:xlink="http://www.w3.org/1999/xlink" ext-link-type="gen" xlink:href="DQ15870" xlink:type="simple">DQ15870</ext-link></td><td rowspan="1" colspan="1"><ext-link xmlns:xlink="http://www.w3.org/1999/xlink" ext-link-type="gen" xlink:href="DQ15870" xlink:type="simple">DQ15870</ext-link></td><td rowspan="1" colspan="1">-</td><td rowspan="1" colspan="1"><xref ref-type="bibr" rid="B57">Pramuk 2006</xref></td></tr><tr><td rowspan="1" colspan="1">QCAZ18241</td><td rowspan="1" colspan="1"><italic><tp:taxon-name><tp:taxon-name-part taxon-name-part-type="genus">Rhinella</tp:taxon-name-part> <tp:taxon-name-part taxon-name-part-type="species">margaritifera</tp:taxon-name-part></tp:taxon-name></italic></td><td rowspan="1" colspan="1">Ecuador</td><td rowspan="1" colspan="1">Shaime</td><td rowspan="1" colspan="1"><ext-link xmlns:xlink="http://www.w3.org/1999/xlink" ext-link-type="gen" xlink:href="KR012533" xlink:type="simple">KR012533</ext-link></td><td rowspan="1" colspan="1"><ext-link xmlns:xlink="http://www.w3.org/1999/xlink" ext-link-type="gen" xlink:href="KR012625" xlink:type="simple">KR012625</ext-link></td><td rowspan="1" colspan="1"><ext-link xmlns:xlink="http://www.w3.org/1999/xlink" ext-link-type="gen" xlink:href="KR012585" xlink:type="simple">KR012585</ext-link></td><td rowspan="1" colspan="1"><ext-link xmlns:xlink="http://www.w3.org/1999/xlink" ext-link-type="gen" xlink:href="KR012553" xlink:type="simple">KR012553</ext-link></td><td rowspan="1" colspan="1">This study</td></tr><tr><td rowspan="1" colspan="1">10226MSH</td><td rowspan="1" colspan="1"><italic><tp:taxon-name><tp:taxon-name-part taxon-name-part-type="genus">Rhinella</tp:taxon-name-part> <tp:taxon-name-part taxon-name-part-type="species">margaritifera</tp:taxon-name-part></tp:taxon-name></italic></td><td rowspan="1" colspan="1">Brazil</td><td rowspan="1" colspan="1">Amazonas, Anavilhanas</td><td rowspan="1" colspan="1"><ext-link xmlns:xlink="http://www.w3.org/1999/xlink" ext-link-type="gen" xlink:href="JN692056" xlink:type="simple">JN692056</ext-link></td><td rowspan="1" colspan="1"><ext-link xmlns:xlink="http://www.w3.org/1999/xlink" ext-link-type="gen" xlink:href="JN691364" xlink:type="simple">JN691364</ext-link></td><td rowspan="1" colspan="1"><ext-link xmlns:xlink="http://www.w3.org/1999/xlink" ext-link-type="gen" xlink:href="JN690757" xlink:type="simple">JN690757</ext-link></td><td rowspan="1" colspan="1">-</td><td rowspan="1" colspan="1"><xref ref-type="bibr" rid="B19">Fouquet et al. 2012b</xref></td></tr><tr><td rowspan="1" colspan="1">10339MSH</td><td rowspan="1" colspan="1"><italic><tp:taxon-name><tp:taxon-name-part taxon-name-part-type="genus">Rhinella</tp:taxon-name-part> <tp:taxon-name-part taxon-name-part-type="species">margaritifera</tp:taxon-name-part></tp:taxon-name></italic></td><td rowspan="1" colspan="1">Brazil</td><td rowspan="1" colspan="1">Amazonas, Anavilhanas</td><td rowspan="1" colspan="1"><ext-link xmlns:xlink="http://www.w3.org/1999/xlink" ext-link-type="gen" xlink:href="JN692057" xlink:type="simple">JN692057</ext-link></td><td rowspan="1" colspan="1"><ext-link xmlns:xlink="http://www.w3.org/1999/xlink" ext-link-type="gen" xlink:href="JN601365" xlink:type="simple">JN601365</ext-link></td><td rowspan="1" colspan="1"><ext-link xmlns:xlink="http://www.w3.org/1999/xlink" ext-link-type="gen" xlink:href="JN69058" xlink:type="simple">JN69058</ext-link></td><td rowspan="1" colspan="1">-</td><td rowspan="1" colspan="1"><xref ref-type="bibr" rid="B19">Fouquet et al. 2012b</xref></td></tr><tr><td rowspan="1" colspan="1">QCAZ42269</td><td rowspan="1" colspan="1"><italic><tp:taxon-name><tp:taxon-name-part taxon-name-part-type="genus">Rhinella</tp:taxon-name-part> <tp:taxon-name-part taxon-name-part-type="species">margaritifera</tp:taxon-name-part></tp:taxon-name></italic></td><td rowspan="1" colspan="1">Ecuador</td><td rowspan="1" colspan="1">Reserva Yachana</td><td rowspan="1" colspan="1"><ext-link xmlns:xlink="http://www.w3.org/1999/xlink" ext-link-type="gen" xlink:href="KR012541" xlink:type="simple">KR012541</ext-link></td><td rowspan="1" colspan="1"><ext-link xmlns:xlink="http://www.w3.org/1999/xlink" ext-link-type="gen" xlink:href="KR012642" xlink:type="simple">KR012642</ext-link></td><td rowspan="1" colspan="1"><ext-link xmlns:xlink="http://www.w3.org/1999/xlink" ext-link-type="gen" xlink:href="KR012584" xlink:type="simple">KR012584</ext-link></td><td rowspan="1" colspan="1"><ext-link xmlns:xlink="http://www.w3.org/1999/xlink" ext-link-type="gen" xlink:href="KR012563" xlink:type="simple">KR012563</ext-link></td><td rowspan="1" colspan="1">This study</td></tr><tr><td rowspan="1" colspan="1">111af</td><td rowspan="1" colspan="1"><italic><tp:taxon-name><tp:taxon-name-part taxon-name-part-type="genus">Rhinella</tp:taxon-name-part> <tp:taxon-name-part taxon-name-part-type="species">martyi</tp:taxon-name-part></tp:taxon-name></italic></td><td rowspan="1" colspan="1">French Guyana</td><td rowspan="1" colspan="1">Brownsberg</td><td rowspan="1" colspan="1"><ext-link xmlns:xlink="http://www.w3.org/1999/xlink" ext-link-type="gen" xlink:href="JN692045" xlink:type="simple">JN692045</ext-link></td><td rowspan="1" colspan="1"><ext-link xmlns:xlink="http://www.w3.org/1999/xlink" ext-link-type="gen" xlink:href="EF364303" xlink:type="simple">EF364303</ext-link></td><td rowspan="1" colspan="1"><ext-link xmlns:xlink="http://www.w3.org/1999/xlink" ext-link-type="gen" xlink:href="EF364277" xlink:type="simple">EF364277</ext-link></td><td rowspan="1" colspan="1">-</td><td rowspan="1" colspan="1"><xref ref-type="bibr" rid="B21">Fouquet et al. 2007b</xref></td></tr><tr><td rowspan="1" colspan="1">156mc</td><td rowspan="1" colspan="1"><italic><tp:taxon-name><tp:taxon-name-part taxon-name-part-type="genus">Rhinella</tp:taxon-name-part> <tp:taxon-name-part taxon-name-part-type="species">martyi</tp:taxon-name-part></tp:taxon-name></italic></td><td rowspan="1" colspan="1">French Guyana</td><td rowspan="1" colspan="1">Trijonction</td><td rowspan="1" colspan="1"><ext-link xmlns:xlink="http://www.w3.org/1999/xlink" ext-link-type="gen" xlink:href="EF364337" xlink:type="simple">EF364337</ext-link></td><td rowspan="1" colspan="1"><ext-link xmlns:xlink="http://www.w3.org/1999/xlink" ext-link-type="gen" xlink:href="EF364303" xlink:type="simple">EF364303</ext-link></td><td rowspan="1" colspan="1"><ext-link xmlns:xlink="http://www.w3.org/1999/xlink" ext-link-type="gen" xlink:href="EF364277" xlink:type="simple">EF364277</ext-link></td><td rowspan="1" colspan="1">-</td><td rowspan="1" colspan="1"><xref ref-type="bibr" rid="B21">Fouquet et al. 2007b</xref></td></tr><tr><td rowspan="1" colspan="1">LAJ210</td><td rowspan="1" colspan="1"><italic><tp:taxon-name><tp:taxon-name-part taxon-name-part-type="genus">Rhinella</tp:taxon-name-part> <tp:taxon-name-part taxon-name-part-type="species">ocellata</tp:taxon-name-part></tp:taxon-name></italic></td><td rowspan="1" colspan="1">Brazil</td><td rowspan="1" colspan="1">Tocantins, Lajeado</td><td rowspan="1" colspan="1">-</td><td rowspan="1" colspan="1"><ext-link xmlns:xlink="http://www.w3.org/1999/xlink" ext-link-type="gen" xlink:href="JN867572" xlink:type="simple">JN867572</ext-link></td><td rowspan="1" colspan="1"><ext-link xmlns:xlink="http://www.w3.org/1999/xlink" ext-link-type="gen" xlink:href="JN867546" xlink:type="simple">JN867546</ext-link></td><td rowspan="1" colspan="1">-</td><td rowspan="1" colspan="1"><xref ref-type="bibr" rid="B20">Fouquet et al. 2012a</xref></td></tr><tr><td rowspan="1" colspan="1">MZUSP103261</td><td rowspan="1" colspan="1"><italic><tp:taxon-name><tp:taxon-name-part taxon-name-part-type="genus">Rhinella</tp:taxon-name-part> <tp:taxon-name-part taxon-name-part-type="species">ocellata</tp:taxon-name-part></tp:taxon-name></italic></td><td rowspan="1" colspan="1">Brazil</td><td rowspan="1" colspan="1">Tocantins, Peixe</td><td rowspan="1" colspan="1">-</td><td rowspan="1" colspan="1"><ext-link xmlns:xlink="http://www.w3.org/1999/xlink" ext-link-type="gen" xlink:href="DQ158479" xlink:type="simple">DQ158479</ext-link></td><td rowspan="1" colspan="1"><ext-link xmlns:xlink="http://www.w3.org/1999/xlink" ext-link-type="gen" xlink:href="DQ158479" xlink:type="simple">DQ158479</ext-link></td><td rowspan="1" colspan="1">-</td><td rowspan="1" colspan="1"><xref ref-type="bibr" rid="B57">Pramuk 2006</xref></td></tr><tr><td rowspan="1" colspan="1">SMF88237</td><td rowspan="1" colspan="1"><tp:taxon-name><tp:taxon-name-part taxon-name-part-type="genus">Rhinella</tp:taxon-name-part> <tp:taxon-name-part taxon-name-part-type="uncertainty-rank">cf.</tp:taxon-name-part> <tp:taxon-name-part taxon-name-part-type="species">paraguayensis</tp:taxon-name-part></tp:taxon-name></td><td rowspan="1" colspan="1">Bolivia</td><td rowspan="1" colspan="1">-</td><td rowspan="1" colspan="1">-</td><td rowspan="1" colspan="1"><ext-link xmlns:xlink="http://www.w3.org/1999/xlink" ext-link-type="gen" xlink:href="JF790186" xlink:type="simple">JF790186</ext-link></td><td rowspan="1" colspan="1">-</td><td rowspan="1" colspan="1">-</td><td rowspan="1" colspan="1"><xref ref-type="bibr" rid="B33">Jansen et al. 2011</xref></td></tr><tr><td rowspan="1" colspan="1">MNKA9691</td><td rowspan="1" colspan="1"><tp:taxon-name><tp:taxon-name-part taxon-name-part-type="genus">Rhinella</tp:taxon-name-part> <tp:taxon-name-part taxon-name-part-type="uncertainty-rank">cf.</tp:taxon-name-part> <tp:taxon-name-part taxon-name-part-type="species">paraguayensis</tp:taxon-name-part></tp:taxon-name></td><td rowspan="1" colspan="1">Bolivia</td><td rowspan="1" colspan="1">-</td><td rowspan="1" colspan="1">-</td><td rowspan="1" colspan="1"><ext-link xmlns:xlink="http://www.w3.org/1999/xlink" ext-link-type="gen" xlink:href="JF790185" xlink:type="simple">JF790185</ext-link></td><td rowspan="1" colspan="1">-</td><td rowspan="1" colspan="1">-</td><td rowspan="1" colspan="1"><xref ref-type="bibr" rid="B33">Jansen et al. 2011</xref></td></tr><tr><td rowspan="1" colspan="1">ESTR00173</td><td rowspan="1" colspan="1"><italic><tp:taxon-name><tp:taxon-name-part taxon-name-part-type="genus">Rhinella</tp:taxon-name-part></tp:taxon-name></italic> sp.</td><td rowspan="1" colspan="1">Brazil</td><td rowspan="1" colspan="1">Amazonas, Carolina</td><td rowspan="1" colspan="1">-</td><td rowspan="1" colspan="1"><ext-link xmlns:xlink="http://www.w3.org/1999/xlink" ext-link-type="gen" xlink:href="JN867574" xlink:type="simple">JN867574</ext-link></td><td rowspan="1" colspan="1"><ext-link xmlns:xlink="http://www.w3.org/1999/xlink" ext-link-type="gen" xlink:href="JN867548" xlink:type="simple">JN867548</ext-link></td><td rowspan="1" colspan="1">-</td><td rowspan="1" colspan="1"><xref ref-type="bibr" rid="B20">Fouquet et al. 2012a</xref></td></tr><tr><td rowspan="1" colspan="1">AF7275337</td><td rowspan="1" colspan="1"><italic><tp:taxon-name><tp:taxon-name-part taxon-name-part-type="genus">Rhinella</tp:taxon-name-part></tp:taxon-name></italic> sp.</td><td rowspan="1" colspan="1">Brazil</td><td rowspan="1" colspan="1">Mato Grosso, APM Manso</td><td rowspan="1" colspan="1">-</td><td rowspan="1" colspan="1"><ext-link xmlns:xlink="http://www.w3.org/1999/xlink" ext-link-type="gen" xlink:href="JN867575" xlink:type="simple">JN867575</ext-link></td><td rowspan="1" colspan="1"><ext-link xmlns:xlink="http://www.w3.org/1999/xlink" ext-link-type="gen" xlink:href="JN867549" xlink:type="simple">JN867549</ext-link></td><td rowspan="1" colspan="1">-</td><td rowspan="1" colspan="1"><xref ref-type="bibr" rid="B20">Fouquet et al. 2012a</xref></td></tr><tr><td rowspan="1" colspan="9"><bold>Outgroup</bold></td></tr><tr><td rowspan="1" colspan="1">QCAZ50698</td><td rowspan="1" colspan="1"><italic><tp:taxon-name><tp:taxon-name-part taxon-name-part-type="genus">Rhinella</tp:taxon-name-part> <tp:taxon-name-part taxon-name-part-type="species">marina</tp:taxon-name-part></tp:taxon-name></italic></td><td rowspan="1" colspan="1">Ecuador</td><td rowspan="1" colspan="1">Puerto Cayo</td><td rowspan="1" colspan="1"><ext-link xmlns:xlink="http://www.w3.org/1999/xlink" ext-link-type="gen" xlink:href="KR012508" xlink:type="simple">KR012508</ext-link></td><td rowspan="1" colspan="1"><ext-link xmlns:xlink="http://www.w3.org/1999/xlink" ext-link-type="gen" xlink:href="KR012643" xlink:type="simple">KR012643</ext-link></td><td rowspan="1" colspan="1"><ext-link xmlns:xlink="http://www.w3.org/1999/xlink" ext-link-type="gen" xlink:href="KR012579" xlink:type="simple">KR012579</ext-link></td><td rowspan="1" colspan="1"><ext-link xmlns:xlink="http://www.w3.org/1999/xlink" ext-link-type="gen" xlink:href="KR012545" xlink:type="simple">KR012545</ext-link></td><td rowspan="1" colspan="1">This study</td></tr><tr><td rowspan="1" colspan="1">QCAZ50702</td><td rowspan="1" colspan="1"><italic><tp:taxon-name><tp:taxon-name-part taxon-name-part-type="genus">Rhinella</tp:taxon-name-part> <tp:taxon-name-part taxon-name-part-type="species">marina</tp:taxon-name-part></tp:taxon-name></italic></td><td rowspan="1" colspan="1">Ecuador</td><td rowspan="1" colspan="1">San Andrés de Rocafuerte</td><td rowspan="1" colspan="1"><ext-link xmlns:xlink="http://www.w3.org/1999/xlink" ext-link-type="gen" xlink:href="KR012509" xlink:type="simple">KR012509</ext-link></td><td rowspan="1" colspan="1"><ext-link xmlns:xlink="http://www.w3.org/1999/xlink" ext-link-type="gen" xlink:href="KR012644" xlink:type="simple">KR012644</ext-link></td><td rowspan="1" colspan="1"><ext-link xmlns:xlink="http://www.w3.org/1999/xlink" ext-link-type="gen" xlink:href="KR012580" xlink:type="simple">KR012580</ext-link></td><td rowspan="1" colspan="1"><ext-link xmlns:xlink="http://www.w3.org/1999/xlink" ext-link-type="gen" xlink:href="KR012546" xlink:type="simple">KR012546</ext-link></td><td rowspan="1" colspan="1">This study</td></tr><tr><td rowspan="1" colspan="1">QCAZ18203</td><td rowspan="1" colspan="1"><italic><tp:taxon-name><tp:taxon-name-part taxon-name-part-type="genus">Rhinella</tp:taxon-name-part> <tp:taxon-name-part taxon-name-part-type="species">festae</tp:taxon-name-part></tp:taxon-name></italic></td><td rowspan="1" colspan="1">Ecuador</td><td rowspan="1" colspan="1">Estación Biológica Jatun Sacha</td><td rowspan="1" colspan="1"><ext-link xmlns:xlink="http://www.w3.org/1999/xlink" ext-link-type="gen" xlink:href="KR012510" xlink:type="simple">KR012510</ext-link></td><td rowspan="1" colspan="1"><ext-link xmlns:xlink="http://www.w3.org/1999/xlink" ext-link-type="gen" xlink:href="KR012624" xlink:type="simple">KR012624</ext-link></td><td rowspan="1" colspan="1"><ext-link xmlns:xlink="http://www.w3.org/1999/xlink" ext-link-type="gen" xlink:href="KR012609" xlink:type="simple">KR012609</ext-link></td><td rowspan="1" colspan="1"><ext-link xmlns:xlink="http://www.w3.org/1999/xlink" ext-link-type="gen" xlink:href="KR012574" xlink:type="simple">KR012574</ext-link></td><td rowspan="1" colspan="1">This study</td></tr><tr><td rowspan="1" colspan="1">KU217501</td><td rowspan="1" colspan="1"><italic><tp:taxon-name><tp:taxon-name-part taxon-name-part-type="genus">Rhinella</tp:taxon-name-part> <tp:taxon-name-part taxon-name-part-type="species">festae</tp:taxon-name-part></tp:taxon-name></italic></td><td rowspan="1" colspan="1">Ecuador</td><td rowspan="1" colspan="1">Pastaza</td><td rowspan="1" colspan="1">-</td><td rowspan="1" colspan="1"><ext-link xmlns:xlink="http://www.w3.org/1999/xlink" ext-link-type="gen" xlink:href="DQ158423" xlink:type="simple">DQ158423</ext-link></td><td rowspan="1" colspan="1"><ext-link xmlns:xlink="http://www.w3.org/1999/xlink" ext-link-type="gen" xlink:href="DQ158423" xlink:type="simple">DQ158423</ext-link></td><td rowspan="1" colspan="1">-</td><td rowspan="1" colspan="1"><xref ref-type="bibr" rid="B57">Pramuk 2006</xref></td></tr><tr><td rowspan="1" colspan="1">MTD43789</td><td rowspan="1" colspan="1"><italic><tp:taxon-name><tp:taxon-name-part taxon-name-part-type="genus">Rhinella</tp:taxon-name-part> <tp:taxon-name-part taxon-name-part-type="species">chavin</tp:taxon-name-part></tp:taxon-name></italic></td><td rowspan="1" colspan="1">Peru</td><td rowspan="1" colspan="1">Palma Pampa</td><td rowspan="1" colspan="1">-</td><td rowspan="1" colspan="1"><ext-link xmlns:xlink="http://www.w3.org/1999/xlink" ext-link-type="gen" xlink:href="DQ158441" xlink:type="simple">DQ158441</ext-link></td><td rowspan="1" colspan="1"><ext-link xmlns:xlink="http://www.w3.org/1999/xlink" ext-link-type="gen" xlink:href="DQ158441" xlink:type="simple">DQ158441</ext-link></td><td rowspan="1" colspan="1">-</td><td rowspan="1" colspan="1"><xref ref-type="bibr" rid="B57">Pramuk 2006</xref></td></tr><tr><td rowspan="1" colspan="1">UTA53310</td><td rowspan="1" colspan="1"><italic><tp:taxon-name><tp:taxon-name-part taxon-name-part-type="genus">Rhinella</tp:taxon-name-part> <tp:taxon-name-part taxon-name-part-type="species">nesiotes</tp:taxon-name-part></tp:taxon-name></italic></td><td rowspan="1" colspan="1">Bolivia</td><td rowspan="1" colspan="1">La Paz</td><td rowspan="1" colspan="1">-</td><td rowspan="1" colspan="1"><ext-link xmlns:xlink="http://www.w3.org/1999/xlink" ext-link-type="gen" xlink:href="DQ158478" xlink:type="simple">DQ158478</ext-link></td><td rowspan="1" colspan="1"><ext-link xmlns:xlink="http://www.w3.org/1999/xlink" ext-link-type="gen" xlink:href="DQ158478" xlink:type="simple">DQ158478</ext-link></td><td rowspan="1" colspan="1">-</td><td rowspan="1" colspan="1"><xref ref-type="bibr" rid="B57">Pramuk 2006</xref></td></tr></tbody></table></table-wrap><fig id="F2" position="float" orientation="portrait"><label>Figure 2.</label><caption><p>Panamanian populations of the <italic><tp:taxon-name><tp:taxon-name-part taxon-name-part-type="genus">Rhinella</tp:taxon-name-part> <tp:taxon-name-part taxon-name-part-type="species">margaritifera</tp:taxon-name-part></tp:taxon-name></italic> group included in this study. White crosses for specimens analyzed morphologically, black crosses analyzed both morphologically and genetically. The type locality of <italic><tp:taxon-name><tp:taxon-name-part taxon-name-part-type="genus">Rhinella</tp:taxon-name-part> <tp:taxon-name-part taxon-name-part-type="species">alata</tp:taxon-name-part></tp:taxon-name></italic> is shown with a triangle. Specimens (listed in Appendix <xref ref-type="app" rid="App1">1</xref> and Table <xref ref-type="table" rid="T1">1</xref>) are deposited at American Museum of Natural History (AMNH), Muséum National d’Histoire Naturelle du Paris (MNHN), Círculo Herpetológico de Panama (CH), and the Museo de Vertebrados de la Universidad de Panama (MVUP).</p></caption><graphic xmlns:xlink="http://www.w3.org/1999/xlink" xlink:href="zookeys-501-109-g002.jpg" position="float" orientation="portrait" xlink:type="simple" id="oo_42952.jpg"/></fig></tp:treatment-sec><ref-list><ref id="B28"><mixed-citation xmlns:xlink="http://www.w3.org/1999/xlink" xlink:type="simple"><person-group><name name-style="western"><surname>Hoogmoed</surname><given-names>MS</given-names></name></person-group> (<year>1986</year>) <article-title>Biosystematic studies of the <tp:taxon-name><tp:taxon-name-part taxon-name-part-type="genus">Bufo</tp:taxon-name-part> “<tp:taxon-name-part taxon-name-part-type="species">typhonius</tp:taxon-name-part>”</tp:taxon-name> group. A preliminary progress report.</article-title> In: <person-group><name name-style="western"><surname>Rocek</surname><given-names>Z</given-names></name></person-group> (<role>Ed.</role>) <source>Studies in Herpetology</source>, <publisher-loc>Prague</publisher-loc>, <fpage>147</fpage>–<lpage>150</lpage>.</mixed-citation></ref><ref id="B43"><mixed-citation xmlns:xlink="http://www.w3.org/1999/xlink" xlink:type="simple"><person-group><name name-style="western"><surname>Lötters</surname><given-names>S</given-names></name><name name-style="western"><surname>Köhler</surname><given-names>J</given-names></name></person-group> (<year>2000</year>) <article-title>A new toad of the <italic><tp:taxon-name><tp:taxon-name-part taxon-name-part-type="genus">Bufo</tp:taxon-name-part> <tp:taxon-name-part taxon-name-part-type="species">typhonius</tp:taxon-name-part></tp:taxon-name></italic> complex from humid montane forests of Bolivia.</article-title><source>Spixiana</source><volume>23</volume>: <fpage>293</fpage>–<lpage>303</lpage>.</mixed-citation></ref><ref id="B51"><mixed-citation xmlns:xlink="http://www.w3.org/1999/xlink" xlink:type="simple"><person-group><name name-style="western"><surname>Myers</surname><given-names>GS</given-names></name><name name-style="western"><surname>de Carvalho</surname><given-names>AL</given-names></name></person-group> (<year>1945</year>) <article-title>Notes on some new or little-known Brazilian amphibians, with an examination of the history of the Plata salamander, <tp:taxon-name><tp:taxon-name-part taxon-name-part-type="genus">Ensatina</tp:taxon-name-part> <tp:taxon-name-part taxon-name-part-type="species">platensis</tp:taxon-name-part></tp:taxon-name>.</article-title><source>Boletim do Museu Nacional</source><volume>35</volume>: <fpage>1</fpage>–<lpage>24</lpage>.</mixed-citation></ref><ref id="B50"><mixed-citation xmlns:xlink="http://www.w3.org/1999/xlink" xlink:type="simple"><person-group><name name-style="western"><surname>Moravec</surname><given-names>J</given-names></name><name name-style="western"><surname>Lehr</surname><given-names>E</given-names></name><name name-style="western"><surname>Cusi</surname><given-names>JC</given-names></name><name name-style="western"><surname>Córdova</surname><given-names>JH</given-names></name><name name-style="western"><surname>Gvoždík</surname><given-names>V</given-names></name></person-group> (<year>2014</year>) <article-title>A new species of the <italic><tp:taxon-name><tp:taxon-name-part taxon-name-part-type="genus">Rhinella</tp:taxon-name-part> <tp:taxon-name-part taxon-name-part-type="species">margaritifera</tp:taxon-name-part></tp:taxon-name></italic> species group (<tp:taxon-name><tp:taxon-name-part taxon-name-part-type="order">Anura</tp:taxon-name-part></tp:taxon-name>, <tp:taxon-name><tp:taxon-name-part taxon-name-part-type="family">Bufonidae</tp:taxon-name-part></tp:taxon-name>) from the montane forest of the Selva Central, Peru.</article-title><source>ZooKeys</source><volume>17</volume>(<issue>371</issue>): <fpage>35</fpage>–<lpage>56</lpage>. doi: <ext-link ext-link-type="doi" xlink:href="10.3897/zookeys.371.6580" xlink:type="simple">10.3897/zookeys.371.6580</ext-link></mixed-citation></ref><ref id="B9"><mixed-citation xmlns:xlink="http://www.w3.org/1999/xlink" xlink:type="simple"><person-group><name name-style="western"><surname>Caramaschi</surname><given-names>U</given-names></name><name name-style="western"><surname>Pombal Jr</surname><given-names>JP</given-names></name></person-group> (<year>2006</year>) <article-title>A new species of <italic><tp:taxon-name><tp:taxon-name-part taxon-name-part-type="genus">Rhinella</tp:taxon-name-part></tp:taxon-name></italic> Fitzinger, 1826 from the Atlantic rain forest, eastern Brazil (<tp:taxon-name><tp:taxon-name-part taxon-name-part-type="class">Amphibia</tp:taxon-name-part></tp:taxon-name>, <tp:taxon-name><tp:taxon-name-part taxon-name-part-type="order">Anura</tp:taxon-name-part></tp:taxon-name>, <tp:taxon-name><tp:taxon-name-part taxon-name-part-type="family">Bufonidae</tp:taxon-name-part></tp:taxon-name>).</article-title><source>Papéis Avulsos de Zoologia</source><volume>46</volume>(<issue>23</issue>): <fpage>251</fpage>–<lpage>259</lpage>. doi: <ext-link ext-link-type="doi" xlink:href="10.1590/S0031-10492006002300001" xlink:type="simple">10.1590/S0031-10492006002300001</ext-link></mixed-citation></ref><ref id="B42"><mixed-citation xmlns:xlink="http://www.w3.org/1999/xlink" xlink:type="simple"><person-group><name name-style="western"><surname>Lima</surname><given-names>AP</given-names></name><name name-style="western"><surname>Menin</surname><given-names>M</given-names></name><name name-style="western"><surname>Araújo</surname><given-names>MC</given-names></name></person-group> (<year>2007</year>) <article-title>A new species of <italic><tp:taxon-name><tp:taxon-name-part taxon-name-part-type="genus">Rhinella</tp:taxon-name-part></tp:taxon-name></italic> (<tp:taxon-name><tp:taxon-name-part taxon-name-part-type="order">Anura</tp:taxon-name-part></tp:taxon-name>: <tp:taxon-name><tp:taxon-name-part taxon-name-part-type="family">Bufonidae</tp:taxon-name-part></tp:taxon-name>) from Brazilian Amazon.</article-title><source>Zootaxa</source><volume>1663</volume>: <fpage>1</fpage>–<lpage>15</lpage>.</mixed-citation></ref><ref id="B17"><mixed-citation xmlns:xlink="http://www.w3.org/1999/xlink" xlink:type="simple"><person-group><name name-style="western"><surname>Fouquet</surname><given-names>A</given-names></name><name name-style="western"><surname>Gaucher</surname><given-names>P</given-names></name><name name-style="western"><surname>Blanc</surname><given-names>M</given-names></name><name name-style="western"><surname>Vélez–Rodriguez</surname><given-names>CM</given-names></name></person-group> (<year>2007a</year>) <article-title>Description of two new species of <italic><tp:taxon-name><tp:taxon-name-part taxon-name-part-type="genus">Rhinella</tp:taxon-name-part></tp:taxon-name></italic> (<tp:taxon-name><tp:taxon-name-part taxon-name-part-type="order">Anura</tp:taxon-name-part></tp:taxon-name>: <tp:taxon-name><tp:taxon-name-part taxon-name-part-type="family">Bufonidae</tp:taxon-name-part></tp:taxon-name>) from the lowlands of the Guiana Shield.</article-title><source>Zootaxa</source><volume>1663</volume>: <fpage>17</fpage>–<lpage>32</lpage>.</mixed-citation></ref><ref id="B1"><mixed-citation xmlns:xlink="http://www.w3.org/1999/xlink" xlink:type="simple"><person-group><name name-style="western"><surname>Ávila</surname><given-names>RW</given-names></name><name name-style="western"><surname>Pansonato</surname><given-names>A</given-names></name><name name-style="western"><surname>Strüssmann</surname><given-names>C</given-names></name></person-group> (<year>2010</year>) <article-title>A new species of the <italic><tp:taxon-name><tp:taxon-name-part taxon-name-part-type="genus">Rhinella</tp:taxon-name-part> <tp:taxon-name-part taxon-name-part-type="species">margaritifera</tp:taxon-name-part></tp:taxon-name></italic> group (<tp:taxon-name><tp:taxon-name-part taxon-name-part-type="order">Anura</tp:taxon-name-part></tp:taxon-name>: <tp:taxon-name><tp:taxon-name-part taxon-name-part-type="family">Bufonidae</tp:taxon-name-part></tp:taxon-name>) from Brazilian Pantanal.</article-title><source>Zootaxa</source><volume>2339</volume>: <fpage>57</fpage>–<lpage>68</lpage>.</mixed-citation></ref><ref id="B8"><mixed-citation xmlns:xlink="http://www.w3.org/1999/xlink" xlink:type="simple"><person-group><name name-style="western"><surname>Caramaschi</surname><given-names>U</given-names></name><name name-style="western"><surname>Niemeyer</surname><given-names>H</given-names></name></person-group> (<year>2003</year>) <article-title>Nova espécie do complexo de <italic><tp:taxon-name><tp:taxon-name-part taxon-name-part-type="genus">Bufo</tp:taxon-name-part> <tp:taxon-name-part taxon-name-part-type="species">margaritifer</tp:taxon-name-part></tp:taxon-name></italic> (Laurenti, 1768) do Estado do Mato Grosso do Sul, Brasil (<tp:taxon-name><tp:taxon-name-part taxon-name-part-type="class">Amphibia</tp:taxon-name-part></tp:taxon-name>, <tp:taxon-name><tp:taxon-name-part taxon-name-part-type="order">Anura</tp:taxon-name-part></tp:taxon-name>, <tp:taxon-name><tp:taxon-name-part taxon-name-part-type="family">Bufonidae</tp:taxon-name-part></tp:taxon-name>).</article-title><source>Boletim do Museu Nacional</source><volume>501</volume>: <fpage>1</fpage>–<lpage>16</lpage>.</mixed-citation></ref><ref id="B48"><mixed-citation xmlns:xlink="http://www.w3.org/1999/xlink" xlink:type="simple"><person-group><name name-style="western"><surname>Mijares-Urrutia</surname><given-names>A</given-names></name><name name-style="western"><surname>Arends-R</surname><given-names>A</given-names></name></person-group> (<year>2001</year>) <article-title>A new toad of the <italic><tp:taxon-name><tp:taxon-name-part taxon-name-part-type="genus">Bufo</tp:taxon-name-part> <tp:taxon-name-part taxon-name-part-type="species">margaritifer</tp:taxon-name-part></tp:taxon-name></italic> complex (<tp:taxon-name><tp:taxon-name-part taxon-name-part-type="class">Amphibia</tp:taxon-name-part></tp:taxon-name>: <tp:taxon-name><tp:taxon-name-part taxon-name-part-type="family">Bufonidae</tp:taxon-name-part></tp:taxon-name>) from northwestern Venezuela.</article-title><source>Herpetologica</source><volume>57</volume>: <fpage>523</fpage>–<lpage>531</lpage>.</mixed-citation></ref><ref id="B7"><mixed-citation xmlns:xlink="http://www.w3.org/1999/xlink" xlink:type="simple"><person-group><name name-style="western"><surname>Caldwell</surname><given-names>JP</given-names></name></person-group> (<year>1991</year>) <article-title>A new species of toad in the genus <italic><tp:taxon-name><tp:taxon-name-part taxon-name-part-type="genus">Bufo</tp:taxon-name-part></tp:taxon-name></italic> from Para, Brazil, with an unusual breeding site.</article-title><source>Papeis Avulsos de Zoologia</source><volume>37</volume>: <fpage>389</fpage>–<lpage>400</lpage>.</mixed-citation></ref><ref id="B37"><mixed-citation xmlns:xlink="http://www.w3.org/1999/xlink" xlink:type="simple"><person-group><name name-style="western"><surname>Lavilla</surname><given-names>EO</given-names></name><name name-style="western"><surname>Caramaschi</surname><given-names>U</given-names></name><name name-style="western"><surname>Langone</surname><given-names>J</given-names></name><name name-style="western"><surname>Pombal</surname><given-names>JP</given-names></name><name name-style="western"><surname>de Sá</surname><given-names>R</given-names></name></person-group> (<year>2013</year>) <article-title>The identity of <italic><tp:taxon-name><tp:taxon-name-part taxon-name-part-type="genus">Rana</tp:taxon-name-part> <tp:taxon-name-part taxon-name-part-type="species">margaritifera</tp:taxon-name-part></tp:taxon-name></italic> Laurenti, 1768 (<tp:taxon-name><tp:taxon-name-part taxon-name-part-type="order">Anura</tp:taxon-name-part></tp:taxon-name>, <tp:taxon-name><tp:taxon-name-part taxon-name-part-type="family">Bufonidae</tp:taxon-name-part></tp:taxon-name>).</article-title><source>Zootaxa</source><volume>3646</volume>: <fpage>251</fpage>–<lpage>264</lpage>. doi: <ext-link ext-link-type="doi" xlink:href="10.11646/zootaxa.3646.3.4" xlink:type="simple">10.11646/zootaxa.3646.3.4</ext-link></mixed-citation></ref><ref id="B45"><mixed-citation xmlns:xlink="http://www.w3.org/1999/xlink" xlink:type="simple"><person-group><name name-style="western"><surname>Melin</surname><given-names>DE</given-names></name></person-group> (<year>1941</year>) <article-title>Contributions to the knowledge of the <tp:taxon-name><tp:taxon-name-part taxon-name-part-type="class">Amphibia</tp:taxon-name-part></tp:taxon-name> of South America. Göteborgs Kungl. Vetenskaps-och Vitterhets-samhälles.</article-title><source>Handlingar. Serien B, Matematiska och Naturvetenskapliga Skrifter</source><volume>1</volume>: <fpage>1</fpage>–<lpage>71</lpage>.</mixed-citation></ref><ref id="B38"><mixed-citation xmlns:xlink="http://www.w3.org/1999/xlink" xlink:type="simple"><person-group><name name-style="western"><surname>Leavitt</surname><given-names>BB</given-names></name></person-group> (<year>1933</year>) <article-title>On three races of <italic><tp:taxon-name><tp:taxon-name-part taxon-name-part-type="genus">Bufo</tp:taxon-name-part> <tp:taxon-name-part taxon-name-part-type="species">typhonius</tp:taxon-name-part></tp:taxon-name></italic>.</article-title><source>Copeia</source><volume>1933</volume>: <fpage>7</fpage>–<lpage>8</lpage>. doi: <ext-link ext-link-type="doi" xlink:href="10.2307/1436176" xlink:type="simple">10.2307/1436176</ext-link></mixed-citation></ref><ref id="B29"><mixed-citation xmlns:xlink="http://www.w3.org/1999/xlink" xlink:type="simple"><person-group><name name-style="western"><surname>Hoogmoed</surname><given-names>MS</given-names></name></person-group> (<year>1989</year>) <article-title>South American bufonids (<tp:taxon-name><tp:taxon-name-part taxon-name-part-type="class">Amphibia</tp:taxon-name-part></tp:taxon-name>: <tp:taxon-name><tp:taxon-name-part taxon-name-part-type="order">Anura</tp:taxon-name-part></tp:taxon-name>: <tp:taxon-name><tp:taxon-name-part taxon-name-part-type="family">Bufonidae</tp:taxon-name-part></tp:taxon-name>), an enigma for taxonomists.</article-title><source>Societat Catalana d’Ictiologia i Herpetologia</source><volume>2</volume>: <fpage>167</fpage>–<lpage>180</lpage>.</mixed-citation></ref><ref id="B75"><mixed-citation xmlns:xlink="http://www.w3.org/1999/xlink" xlink:type="simple"><person-group><name name-style="western"><surname>Wells</surname><given-names>KD</given-names></name></person-group> (<year>1979</year>) <article-title>Reproductive behavior and male mating success in a Neotropical toad, <italic><tp:taxon-name><tp:taxon-name-part taxon-name-part-type="genus">Bufo</tp:taxon-name-part> <tp:taxon-name-part taxon-name-part-type="species">typhonius</tp:taxon-name-part></tp:taxon-name></italic>.</article-title><source>Biotropica</source><volume>11</volume>: <fpage>301</fpage>–<lpage>7</lpage>. doi: <ext-link ext-link-type="doi" xlink:href="10.2307/2387922" xlink:type="simple">10.2307/2387922</ext-link></mixed-citation></ref><ref id="B31"><mixed-citation xmlns:xlink="http://www.w3.org/1999/xlink" xlink:type="simple"><person-group><name name-style="western"><surname>Ibáñez</surname><given-names>DR</given-names></name><name name-style="western"><surname>Rand</surname><given-names>AS</given-names></name><name name-style="western"><surname>Jaramillo</surname><given-names>ACA</given-names></name></person-group> (<year>1999</year>) <source>Los Anfibios del Monumento Natural Barro Colorado, Parque Nacional Soberanía y Areas Adyacentes/The Amphibians of Barro Colorado Nature Monument, Soberanía National Park and Adjacent Areas</source>. <publisher-name>Editorial Mizrachi and Pujol</publisher-name>, <publisher-loc>Panama</publisher-loc>.</mixed-citation></ref><ref id="B72"><mixed-citation xmlns:xlink="http://www.w3.org/1999/xlink" xlink:type="simple"><person-group><name name-style="western"><surname>Toft</surname><given-names>CA</given-names></name></person-group> (<year>1981</year>) <article-title>Feeding ecology of Panamanian litter anurans: patterns in diet and foraging mode.</article-title><source>Journal of Herpetology</source><volume>15</volume>: <fpage>139</fpage>–<lpage>144</lpage>. doi: <ext-link ext-link-type="doi" xlink:href="10.2307/1563372" xlink:type="simple">10.2307/1563372</ext-link></mixed-citation></ref><ref id="B66"><mixed-citation xmlns:xlink="http://www.w3.org/1999/xlink" xlink:type="simple"><person-group><name name-style="western"><surname>Sierra</surname><given-names>R</given-names></name><name name-style="western"><surname>Cerón</surname><given-names>C</given-names></name><name name-style="western"><surname>Palacios</surname><given-names>W</given-names></name><name name-style="western"><surname>Valencia</surname><given-names>R</given-names></name></person-group> (<year>1999</year>) <source>Mapa de vegetación del Ecuador Continental 1:1’000.000.</source><publisher-name>Proyecto INEFAN/GEF–BIRF</publisher-name>, <publisher-loc>Wildlife Conservation Society y Ecociencia, Quito</publisher-loc>, <size units="page">174 pp</size>.</mixed-citation></ref><ref id="B27"><mixed-citation xmlns:xlink="http://www.w3.org/1999/xlink" xlink:type="simple"><person-group><name name-style="western"><surname>Hogan</surname><given-names>MC</given-names></name></person-group> (<year>2010</year>) <article-title>Ecoregions of Panama.</article-title> In: <person-group><name name-style="western"><surname>Cleveland</surname><given-names>CJ</given-names></name></person-group> (<role>Ed.</role>) <source>Encyclopedia of Earth</source>. <publisher-name>Environmental Information Coalition, National Council for Science and the Environment</publisher-name>. <ext-link ext-link-type="uri" xlink:href="http://www.eoearth.org/view/article/51cbed867896bb431f692a98/" xlink:type="simple">http://www.eoearth.org/view/article/51cbed867896bb431f692a98/</ext-link></mixed-citation></ref><ref id="B73"><mixed-citation xmlns:xlink="http://www.w3.org/1999/xlink" xlink:type="simple"><person-group><name name-style="western"><surname>Vélez–Rodríguez</surname><given-names>CM</given-names></name></person-group> (<year>2004</year>) <source>Sistemática de los sapos neotropicales pertenecientes al grupo <italic><tp:taxon-name><tp:taxon-name-part taxon-name-part-type="genus">Bufo</tp:taxon-name-part> <tp:taxon-name-part taxon-name-part-type="species">typhonius</tp:taxon-name-part></tp:taxon-name></italic> (<tp:taxon-name><tp:taxon-name-part taxon-name-part-type="class">Amphibia</tp:taxon-name-part></tp:taxon-name>: <tp:taxon-name><tp:taxon-name-part taxon-name-part-type="family">Bufonidae</tp:taxon-name-part></tp:taxon-name>)</source>. <source>PhD Thesis</source>, <publisher-name>Universidad Austral de Chile</publisher-name>, <publisher-loc>Valdivia, Chile</publisher-loc>.</mixed-citation></ref><ref id="B52"><mixed-citation xmlns:xlink="http://www.w3.org/1999/xlink" xlink:type="simple"><person-group><name name-style="western"><surname>Mueses-Cisneros</surname><given-names>JJ</given-names></name><name name-style="western"><surname>Moreno-Quintero</surname><given-names>V</given-names></name></person-group> (<year>2012</year>) <article-title>Fauna anfibia de la reserva natural biotopo selva húmeda, Barbacoas, Nariño, Colombia.</article-title><source>Herpetotropicos</source><volume>7</volume>: <fpage>39</fpage>–<lpage>54</lpage>.</mixed-citation></ref></ref-list></tp:taxon-treatment>
